# Supplementary material for: Emergency capacity analysis in Ethiopia: Results of a baseline emergency facility assessment
Source: PLoS One. 2022 Jan 21;17(1):e0258310. doi: 10.1371/journal.pone.0258310 (PMC8782317; doi:10.1371/journal.pone.0258310)
Supplement: S1 Data — (XLSX) [file pone.0258310.s002.xlsx]

## Sheet: Sheet1
		Hospital name	Descriptive Data	Hospital name	Descriptive Data	Hospital name	Descriptive Data	Hospital name	Descriptive Data	Hospital name	Descriptive Data	Hospital name	Descriptive Data	Hospital name	Descriptive Data	Hospital name	Descriptive Data	Hospital name	Descriptive Data	Descriptive Data	Hospital name	Descriptive Data	Hospital name	Descriptive Data	Hospital name	Descriptive Data	Hospital name	Descriptive Data	Hospital name	Descriptive Data	Hospital name	Descriptive Data	Hospital name	Descriptive Data	Hospital name	Descriptive Data	Hospital name	Descriptive Data	Hospital name	Descriptive Data	Hospital name	Descriptive Data	Hospital name	Descriptive Data
Tab 1	Medical Director	Houzane University(Primary Hospital)	Houzane University(Primary Hospital)	Addis-Alem Primary hospital/Amhara	Addis-Alem Primary hospital/Amhara	Adare Primary Hospital	Adare Primary Hospital	Sabian Primary Hospital	Sabian Primary Hospital	adama General hospital	adama General hospital	Gambella General hospital	Gambella General hospital	Dubti General Hospital	Dubti General Hospital	shashmene General hospital	shashmene General hospital	Melka oda Hospital (General Hospital)	Melka oda Hospital (General Hospital)	Minilik General Hospital	Tirunesh beijing hospital	Tirunesh beijing hospital	Yirgalem General Hospital	Yirgalem General Hospital	Mekelle University(General Hospital)	Mekelle University(General Hospital)	Asela Tertiary hospital	Asela Tertiary hospital	Awassa Tertary Hospital	Awassa Tertary Hospital	jimma hospital (tertiary hospital)	jimma hospital (tertiary hospital)	Felegehiwot specialized hospital/Amhara	Felegehiwot specialized hospital/Amhara	St.Paul- Tertiary	St.Paul- Tertiary	Ayder Primary Hospital	Ayder Primary Hospital	Gondar University hospital/Amhara	Gondar University hospital/Amhara	Hiwotfana Teriary Hospital	Hiwotfana Teriary Hospital	Dilchora Tertiary Hospital	Dilchora Tertiary Hospital
1.1	Does the hospital have….
1.1a	Outpatient care	1		1		1		1		1		1		1		1		1			1		1		1		1		1		1		1		1		1		1		1		1
1.1b	Emergency care	1		1		1		1		1		1		1		1		1			1		1		1		1		1		1		1		1		1		1		1		1
1.1c	Any Surgical care	1		1		1		1		1		1		1		1		1			1		1		1		1		1		1		1		1		1		1		1		1
1.1d	Pharmacy services	1		1		1		1		1		1		1		1		1			1		1		1		1		1		1		1		1		1		1		1		1
1.1e	Laboratory services	1		1		1		1		1		1		1		1		1			1		1		1		1		1		1		1		1		1		1		1		1
1.1f	Blood storage in hospital	1		1		1		1		1		1		1		0		1			1		1		1		1		1		0		1		1		1		1		1		1
1.1g	Imaging Services (X-Ray, Ultrasound)?	1		1		1		1		1		1		1		1		1			1		1		1		1		1		1		1		1		1		1		1		1
1.1h	ICU care	1		1		0		0		0		0		0		0		0			1		1		0		0		1		1		0	On renovation	1		1		1		1		1
1.1i	Inpatient Pediatric Care	0		1		1		1		1		1		1		1		1			1		1		1		1		1		1		1		1		1		1		1		1
1.1j	Inpatient Adult Care	1		1		1		1		1		1		1		1		1			1		1		1		1		1		1		1		1		1		1		1		1
1.1k	Obstetric Care	1		1		1		1		1		1		1		1		1			1		1		1		1		1		1		1		1		1		1		1		1
1.1l	Pediatrics Emergency Care	1		0		1		1		1		0		1		1		0			1		1		1		0		1		1		1		1		1		1		1		1
1.1m	Neonatal ICU	1		1		1		1		1		0		1		1		1			1		1		1		1		1		1		1		1		1		1		1		1
1.1n	Pediatric ICU	0		0		0		0		0		0		0		0		0			0		0		0		0		1		0		0		1		1		1		1		0
1.1o	Orthopedic Surgical care	0		0		0		0		1		1		0		0		0			1		888		1		1		1		1		1		1		1		1		1		1
1.1p	Neurosurgical Surgical care	0		0		0		0		0		0		0		0		0			1		0		0		0		1		0		0		1		1		0		0		0
1.1q	Cardiothoracic Surgical care	0		0		0		0		0		0		0		0		0			0		0		0		0		1		1		0		2		1		0		0		0
1.1r	Others______	0					dental care	X	X					x	Multi drug resistant TB treatment center		opthalmolgy, psychiatery and dermatology		Dental	Forensic pathology		maxillo-facial care,opthalmic care,Acupuncture				Dermatology,Dental,Gynecologic,Physiotherapy,Psychiatry services		Opthamology, psychiatry, dental, fistula		ophtalmology,ENT,neurology,plastic surgery& cardiology		optho; omfs; psychiatry; physiotherapy		ENT care,Opthalmic,Urology & Psychiatry care		cardiology		Psychiatry,dermatology, ENT, forensic medicine, Dentistry				×		Sexual assault clinic
1.2a	# of people living in catchment area	0		1		1		0		3		1		1		2		1			1		2		1		2		888		3		2		3		3		3		3		2
1.2b	# of health institutions that refer patients to this hospital	0		2		1		0		3		2		0		3		3			1		1		3		3		3		3		3		3		2		3		3		3
1.3a	How many beds	0		0		2		0		4		3		2		3		1			1		4		3		5		6		6		6		6		6		6		3		5
1.3b	exact # of beds	1			36		135		25		250		193	x	118		175 beds		63			100		202	x	188		290		357		523		415	6	>1000		540		554		188		267
1.4	OPD visits last 3 month	1		0	9084	1		0		0		0		x	0	1		0			0		0		7		0		2		7		7	66673	7		4		7		0		4
1.5	Emergency Care Area visit in last 3 month	0		0	2293	0		0		0		0		x	0	1		0			0		0		0		0		0		0		0	6949	0		0		0		0		0
1.6	Hospital admissions in last 3 month	1		0	399	0		0		7		2		x	0	3		1			3		7		2		7		7		7		7	7276	7		7		7		7		7
1.7	Area open 24/7	1		1		1		1		1		1		1	1	1		1			1		1		1		1		1		1		2		1		1		1		1		1
1.8	location of Emergency Services																						1				0
1.8a	Adults, pediatric and obstetric patients in one location?	1		1		0		0		0		1		0		1		0			0		1		0		0		0		0		1		1		1		1		0		0	Obstetrics is separate
1.8b	Emergency obstetric triage	X	In central triage	2		0		0		0		2		1		0		0			0		0		0		1		2		1		2		1		2		2		0		0
1.8c	Obstetric resuscitation	0		1		0		0		0		2		1		0		0			0		0		0		0		2		1		2		0		2		2		0		0
1.8d	Pediatric triage	X	In central triage	2		0		2		0		1		0		0		2			0		0		0		2		0		1		2		0		1		2		0		2
1.8e	Pediatric resuscitation	2		2		2		2		0		2		0		0		2			0		0		0		2		0		0		2		0		1		0		0		2
1.8f	Medical-Surgical triage	X	In central triage	2		2		2		2		2		2		2		2			2		2		2		2		2		2		2		2		2		2		2		2
1.8g	Medical- Surgical resuscitation	2		2		2		2		2		2		2		2		2			2		2		0		2		2		2		2		0		2		2		2		2
1.9	Barriers to patients					1										1		1					1				1		1
1.9a	Ambulance parking at entrance	1		1		1		1		1		1		1		1		1			1		1		1		1		1		1		1		1		1		1		1		1
1.9b	Accessible via wheelchair and stretcher	0		1		1		1		1		1		1		1		1			1		1		1		1		1		1		1		1		1		1		1		1
1.10	Patient beds		2	x	10 beds		3 plus 4 pediatrics		6	x	31	x	6	x	4		4		5	10		7		6	x	4		30		24	x	32	x	33	x	40	x	12	x	16		5		6
1.11a	Specific area designated for resuscitation of critically ill patients	1		0		1		1		1		0		0		1		1			1		1		1		0		0		1		0		1		1		1		0		0
1.11b	If yes, does resuscitation area have basic supplies	1		999		1		1		2		999		999		2		2			2		1		1		999		0		2		999		2		2		2		999	No resuscitation area	999	No resuscitation area
1.12a	Area organized in one unit ?	2		2		2		2		2		2		2		2		2			2		2		2		2		2		2		2		2		1		1		2		2
1.12b	Unit accountable to medical director/CEO?	2		2		2		2		2		2		2		2		2			2		2		2		2		2		2		2		2		2		2		2		2
1.12c	Other emergency units available?	0		x	no	x	no	x	Obstetrics emergency	none		x	no	999		0		999		Ophalmology emergency		no	x	*	x	Pediatrics emergency	999		x	pediatrics emergency	x	none	x	Dentistry,opthalmic,orthopedic	999		×		x	opthalmic,ENT and dental emergency units	Pediatric and obstetric emergencies		x	Obstetric emergency
1.13	Isolation room?	0		0		0		0		1		0		0		999		0			0		0		0		0		0		0		0		1		0		0		0		1
Tab 2	Ambulance Coordinator
1.1a	# of ambulances	0		0		2		1		1		2		2		1		1			2		1		0		1		1		2		0		1		2		1		1		1
1.1b	# of functional ambulances	999		999		2		2		2		1		1		2		2			1		2		999		2		2		1		999		2		2		2		2		2
1.2	ambulance unable to transport patient due to lack of fuel?	999		999		0		0		0		0		0		0		0			0		0		999		0		0		0		999		1		1		0		1		0
1.3	ambulance unable to transport patient due to unavailability of driver?	999		999		0		0		0		0		0		0		0			1		0		999		0		0		0		999		0		0		0		1		0
1.4	Ambulance used for non-medical purposes?	999		999		0		1		0		0		1		0		1	for oxygen refill	transport senior physicians,blood and patients with no relatives	1	On call transporttion; facility transfer	0		999		0		0		1		999		0		1		1	medical supply transportation	1		0
														To fetch medications and blood from other places(e.g suppliers)	To fetch medications and blood from other places(e.g suppliers)
Tab 3	HR Officer
1	Practicing Hospital Staff
1.1	# of staff
1.1a1	Emergency Physician (Specialist)	999		999		999		999		999		999		999		999		999		1		999	999		999		999		x	1		1	999			5	999		999		999		999
1.1a2	Anesthesiologists (specialist)	999		999		999		999		999		999		999		999		999		999		1	999		999		999		x	3		2	999			3	999		x	1	x	1	999
1.1a3	Radiologists (specialist)	999		999		x	1	999		2		999		999		x	1	999		2		2	x	1	x	1	x	3	x	2		2	x	2		7	x	4	999		x	2	999
1.1a4	Obstetrician (specialist)	999		999		999		999		4		999		x		x	1	1		999		4	x	3	999		x	3	x	7		8	x	2		20	x	3	999		x	3	x	4
1.1a5	Internal Medicine Specialists	999		999		x	1	999		4		999		x		x	1	1		4	999		x	2	x	1	x	7	x	10		14	x	1		36	x	10	999		x	4	x	2
1.1a6	Pediatric Specialists	999		999		x	1	999		5		999		999		999		999		2	999		x	1	999		x	5	x	5		10	x	4		25	x	12	x	1	x	2	999
1.1a7	General Surgeon	999		999		x	2	999		4		x	1	x		x	1	1		3	x	3	x	2	x	1	x	6	x	8		10	x	3		19	x	20	x	1	x	3	x	3
1.1a8	General Practitioners	999		x	7	x	21	x	6	23		x	18	x		x	14	16		42	x	35	x	31	x	6	x	95	x	56		2	x	26		70	x	47	x	15	x	21	x	22
1.1a9	Emergency Medicine Resident	999		999		999		999		999		999		999		999		999		999	999		999		999		999		999			0	999		999		999		999		999	999	999
1.1a10	Other residents (Excluding EM Residents)	999		999		999		999		12		999		999		999		999		7	x	18	999		x	30	999		x	124		148	x	13		80	x	103	888		x	15	999
1.1a11	Any physician trained in Integrated EM Medicine training (excluding the Emergency Trained Physicians)	999		999		999		999		999		x	2	x		999		999		1	x	1	999		999		888		999	1		0	999		888		x	1	x	1	999		999
1.1a12	Cardiothoracic Surgeon (Specialist)	999		999		999		999		999		999		999		999		999		999	999		999		999		999		x	2		1	999		999		x	2	999		999		999
1.1a13	Orthopedics Surgeon (Specialist)	999		999		999		999		2		999		999		999		999		3	x	2	999		999		X	1	x	3		0	x	1		8	x	3	999		x	1	x	1
1.1a14	Neurosurgeon (Specialist)	999		999		999		999		999		999		999		999		999		3	x	1	999		999		999		x	1		0	999			9	x	1	999		999		999
1.1a15	Otolaryngologist (ENT) (Specialist)	999		999		999		999		999		999		999		999		999		1	999		999		999		999		999			0	x	1		4	x	1	x	1	999		999
1.1a16	Critical Care Physician (specialist)	999		999		999		999		999		999		999		999		999		999	999		999		999		999		999			0	999		999		x	1	999		999		999
1.1b1	Emergency and Critical Care Nurse practitioner (MSc)	999		999		999		999		999		999		999		999		999		3	x	3	x	1	999		999		999			2	999			5	999		x	4	x	2	999
1.1b2	Emergency and Critical Care Nurse (BSc)	999		999		999		999		999		999		999		999		999		999	999		999		999		999		x	5		0	999		999		999		x	1	999		999
1.1b3	Clinical Nurse (Msc)	999		999		999		x	1	999		999		999		999		999		999	999		999		999		X	1	x	108		13	x	1		9	999		x	21	x	15	999
1.1b4	Clinical Nurse (Bsc)	x	2	x	11	x	29	x	21	52		x	3	x		x	30	18		148	x	100	x	15	x	80	X	81	x	308		196	x	175		307	x	492	x	410	x	225	x	95
1.1b5	Clinical Nurse (Diploma)	x	20	x	13	x	77	x	16	75		x	66	x		x	32	30		104	x	78	x	84	x	60	X	85	999			274	x	66		278	x	36	x	41	x	99	x	36
1.1b6	Any nurse trained in the National Integrated EM Medicine training (excluding the Emergency and critical Care trained nurses)	999		999		999		x	1	113		x	1	x		x	1	999		3	x	1	999		999		888		999			0	999		888		x	1	999		999		999
1.1b7	Health Officers	x	8 (3 masters level)	x	2		10	x	7	5			14	x		x	3	4		4	x	11	x	5	x	6	X	11	999			999	x	3		3	x	4	x	8	x	5	x	6
1.1b8	Health Officers (trained in the National Integrated EM Medicine training)	999		999		999		x	1	999		999		999		x	1	999		999	x	1	999		x	1	999		999			999	999		888		x	0	999		999		999
1.1b9	Nurse Anesthetists	x	2	x	2	x	2	x	1	1		x	5	x		x	0	4		11	999		x	5	x	6	X	8	888			12	x	3		44	x	9	x	7	x	11	x	3
1.1c	Pharmacists/Pharmacy Technicians/Technologists (not including nurses)	x	3	x	6		25	x	8	20		x	12	x		x	16	11		11	x	21	x	26	x	20	x	26	x	34		55	x	41		43	x	88	x	80	x	32	x	17
1.1d	Equipment technicians	x		999		x	1	999		2		999		999		x	1	999		3	x	2	x	1	x	1	x	1	x	4		6	x	2		8	x	7	x	2	x	2	x	1
1.1e	Lab Technicians/assistants	x	2	x	7	x	24	x	7	22		x	12	x		x	16	8		12	x	10	x	20	x	22	x	37	x	32		45	x	14		50	x	78	x	12	x	28	x	20
1.1f	Radiographers/X-ray technicians	x	1	x	1	x	8	x	2	5		x	3	x		x	4	2		11	x	13	x	8	x	7	x	5	x	7		10	x	12		19	x	19	x	8	x	6	x	5
1.1g	Patient assistants/Orderlies	x	1	x	5	x	8	x	6	46		999		x		x	14	11		29	x	55	999		x	17	x	21	x	132		46	x	31		21	x	100	888		x	31	x	29
1.1h	Social Workers	999		x	5	999		x	1	1		x	4	x		x	999	999		3	x	2	999		x	1	x	2	x	3		1	x	1		3	x	5	x	4	x	6	999
1.1i	Liaison	999		x	1	x	3	x	2	2		999		x		x	1	2		2	x	5	x	3	x	3	x	2	x	3		3	x	3		8	x	8	888		x	5	x	3
1.1j	Cleaners	x	4	x	10	x	42	x	13	80		x	47	x		x	37	25		101	x	52	x	28	x	35	x	108	x	157		198	888	out sourse		178	x	145	888		x	103	x	69
1.1k	Security Guard	x	2	x	9	x	23		15	35		x	23	x		x	23	20		20	x	36	x	20	x	10	x	96	x	148		152	888	out sourse		117	x	162	888		x	49	x	24
2	Emergency Care Area Staff
2.1	# of staff assigned in Emergency Care Area			999		999																							x	1									999
2.1a1	Emergency-trained physician	999		999		999		999		999		999		999		999		999		1	999		999		999		999		999			2	999			5	999		999		999		999
2.1a2	Emergency Medicine Residents	999		999		x	5	999		999		999		999		999		999			999		999		999		999		999			0	999			14	999		x	3	999		999
2.1a3	General Practitioners	999		999		999		x	1	2		x	7	x	2	999		2		3	x	7	x	1		1	x	2	x	6		2	x	4		20	x	3	x	2	x	2	x	3
2.1a4	Any residents	999		999		999		999		4		999		999		999		999		4	999		999			3	999		999			2	x	4		19	x	4	999		x	1	999
2.1a5	NIEM trained physicaans excluding the Emergency Trained Physicians	999		999		999		999		4		x	2	x	1	999		999		1	x	1	999		999		999		x	1		0	999		999		x	0	x	2	999		999
2.1b1	Emergency and Critical Care Nurse practitioner (MSc)	999		999		999		999		999		999		999		999		999		3	x	3	x	1	999		999		999			2	999			5	999		999		x	0	999
2.1b2	Emergency and Critical Care Nurse (BSc)	999		x	2	999		999		999		999		999		999		999		999	999		999		999		999		999			0	999			4	999		999		999		999
2.1b3	Clinical Nurse (Msc)	999		999		999		x	0	999		999		999		999		999		999	999		999		999		999		999			9	999			0	x	0	999		x		999
2.1b4	Clinical Nurse (Bsc)	999		999		x	5	x	4	10		x	1	x	3	x	5	2		8	x	20	999		x	6	x	12	x	10		9	x	12		57	x	28	x	18	x	20	x	13
2.1b5	Clinical Nurse (Diploma)	5		999		x	8	x	3	6		x	4	x	2	x	1	3		10	x	9	x	52	x	3	x	6	x	16		13	x	6		47	x	3	999		x		x	1
2.1b6	Any nurse trained in the National Integrated EM Medicine training (excluding the Emergency and critical Care trained nurses)	0		999		999		x	1	12		x	2		1	x	1	999		3	x	1	x	1	999		999		999			0	999			(101trained 3wks emergency training)	x	1	x	8	999		999
2.1b7	Health Officers	1		999		x	3	x	3	999		x	1	999		x	1	999		999	x	2	x	1	x	2	x	3	999			999	999		999		x	0	999		x	3	x	3
2.1b8	Health Officers (trained in the National Integrated EM Medicine training)	999		999		999		x	1	999		999		999		x	1	999		999	x	1	999		x	1	999		999			999	999		999		x	0	999		x	0	999
2.1b9	Nurse Anesthetists	999		x	1	999		x	0	999		999		999		999		999		1	999		999		999		999		999			0	x	5		9	x	0	999		x	0	999
2.1c	Pharmacists/Pharmacy Technicians/Technologists (not including nurses)	0		x	1	x	1	x	0	999		x	1	x	2	999		999		999	x	2	x	3	x	3	999		x	9		0	x	1		1	x	5	x	2	x	4	x	3
2.1d	Equipment technicians	999		999		999		999		999		999		999		999		999		1	999		999		999		999		999			0	999			1	x	0	999		x	0	999
2.1e	Lab Technicians/assistants	0		x	1	x	3	x	0	999			1	x	2	999		999		999	x	2	x	1	999		999			4		0	x	2		17	x	8	x	4	x	6	x	2
2.1f	Radiographers/X-ray technicians	0		999	X-ray achine not installed	x	1	x	0	999		999		x	2	999		999		1	999		999		999		999		999			0	x	2		13	x	0	x	1	x	2	999
2.1g	Patient assistants/Orderlies	0		x	1	x	2	x	0	1		999		999		999		1		7	x	7	999		x	1	x	1	999			3	x	2		8	x	9	x	2	x	2	x	7
2.1h	Social Workers	999		999		999		x	0	999		999		999		999		999		1	999		999		999		999		x	3		1	999			6	x	0	x	1	x	1	999
2.1i	Cleaners	0		x	3	x	3	x	3	4		x	2	x	2	x	4	3		5	3		x	3	x	5	x	6	x	8		6	x	3		5	x	4	x	2	x	12	x	4
2.1j	Security Guard	0		x	4	x	1	x	2	2		999		x	2	x	1	1		2	2		x	1	999		x	2	999			2	x	2		6	x	6	x	1	x	2	x	3
2.2	Area covered by staff 24 hours a day
2.2a1	Emergency-trained physician	999		999		999		999		999		999		999		999		999			999		999		999		999		1		1		999		1		999		999		999		999
2.2a2	Emergency Medicine Residents	999		999		999		999		999		999		999		999		999			999		999		999		999		0		0		999		1		999		999		999		999
2.2a3	General Practitioners	999		1		1		1		1		x	1	1		1		1			1		1		x	1	1		999		1		1		1		0		1		1		1
2.2a4	Any residents	999		999		999		999		1		999		0		999		999			999		999		x	1	999		1		1		1		1		1		1		1		999
2.2a5	excluding the Emergency Trained Physicians	999		999		999		999		0		x	1	1		0		999			999		999		999		888		999		888		999		1		0		999		999		999
2.2b1	Emergency and Critical Care Nurse practitioner (MSc)	999		999		999		999		999		999		999		999		999			1		1		999		999		1		1		999		1		999		1		0		999
2.2b2	Emergency and Critical Care Nurse (BSc)	999		999		999		999		999		999		999		999		999			999		999		999		999		999		999		999		1		999		999		999		999
2.2b3	Clinical Nurse (Msc)	999		999		999		0		999		999		999		999		999			999		999		999		999		999		999		999		1		0		999		0		999
2.2b4	Clinical Nurse (Bsc)	0		1		1		1		1		x	1	1		1		1			1		1		x	1	1		1		1		1		1		1		1		1		1
2.2b5	Clinical Nurse (Diploma)	1		1		1		1		1		x	1	1		1		1			1		1		x	1	1		1		1		1		1		1		999		0		1
2.2b6	Any nurse trained in the National Integrated EM Medicine training (excluding the Emergency and critical Care trained nurses)	999		999		999		0		1		x	1	1		1		999			999		999		999		0		999		0		999		1		0		999		0		999
2.2b7	Health Officers	1		999		1		1		999		x	1	0		1		999			1		1		0		1		999		999		999		999		0		999		1		1
2.2b8	Health Officers (trained in the National Integrated EM Medicine training)	999		999		999		0		999		x	1	0		1		1			1		999		0		0		999		999		999		999		0		999		0		999
2.2b9	Nurse Anesthetists	0		1		999		0		1		999		0		1		1			999		999		0		1		999		0		1		1		0		1		0		999
2.2c	Pharmacists/Pharmacy Technicians/Technologists (not including nurses)	1		1		1		0		1		x	1	1		1		1			1		1		1		1		1		1		1		1		1		1		1		1
2.2d	Equipment technicians	0		999		999		999		999		999		0		1		999			0		999		0		1		0		0		1		0		0		999		0		999
2.2e	Lab Technicians/assistants	1		1		1		0		1		x	1	1		1		1			1		1		0		1		0		1		1		1		1		1		1		1
2.2f	Radiographers/X-ray technicians	0		999		1		0		1		x	0	1		1		1			1		999		0		1		0		1		1		1		0		1		1		1
2.2g	Patient assistants/Orderlies	0		1		1		0		999		x	0	0		0		0			1		999		0		1		0		1		1		1		1		1		1		1
2.2h	Social Workers	999		999		999		0		999		x	0	999		999		999			0		999		0		999		1		0		1		1		0		1		0		999
2.2i	Cleaners	1		1		1		1		1		x	1	1		1		1			1		1		1		1		1		1		1		1		1		1		1		1
2.2j	Security Guard	1		1		1		1		1		x	1	1		1		1			1		1		0		1		0		1		1		1		1		1		1		1
2.3a	nurses rotate through other departments	1		1		1		1		0		1	1	1	1	0		0			1		1		1		0		1		0		1		0		0		0		1		1
2.3b	how frequently		Twice a year		every 12 months		6 month		twice a year	999		x	every 4 months	Every six(6) month	Every six(6) month	999		999		every year	x	Every 12 months		6 month		once a year	x		x	6 months	999		x	every 12 months	999		×			0	Twice a year			Twice a year
2.4	physicians rotate through other departments	999		999		1		1		1		1		1	1	0		1			1		1		1		0		1		0		1		0		1		0		0		1
2.5	# of nurses that are on roster
2.5a	03:00 am (local time) today	x	4	x	2		5	x	5	10		x	3	x	3	x	4	3		16	x	8	x	6	2		x	18	x	8p/shift		8	x	7		26	6	6	x	9	x	9	x	7
2.5b	09:00 pm (local time) today	x	4	x	2		5	x	3	10		x	3	x	3	x	4	3		9	x	8	x	5	2		x	9	x	8p/shift		8	x	7		26	9	9	x	9	x	11	x	7
2.5c	03:00 pm (local time) today	x	2	x	2		5	x	2	5		x	3	x	2	x	2	3		7	x	8	x	5	2		x	5	x	8p/shift		8	x	7		26	4	4	x	9	x	3	x	4
2.5d	09:00 am (local time) overnight	x	2	x	2		4	x	2	5		x	3	x	2	x	2	3		7	x	7	x	2	2		x	5	x	8p/shift		8	x	7		26	4	4	x	9	x	3	x	4
2.6	# of physicians that are on roster
2.6a	03:00 am (local time) today	999		x	1		3	x	1	4		x	1	x	1	x	1	2		4	x	7	x	4	1		x	2	x	23		4	x	4		14	7	7	x	1	x	2	x	3
2.6b	09:00 pm (local time) today	999		x	1		3	x	1	4		x	1	x	1	x	1	2		4	x	4	x	4	1		x	2	x	23		4	x	4		10	7	7	x	1	x	2	x	3
2.6c	03:00 pm (local time) today	999		x	1		3	x	1	3		x	1	x	1	x	1	1		2	x	4	x	4	1		x	2	x	8p/shift		2	x	4		6	4	4	x	1	x	2	x	3
2.6d	09:00 am (local time) overnight	999		x	1		2	x	1	3		x	1	x	1	x	1	1		2	x	4	x	2	1		x	2	x	8p/shift		2	x	4		6	4	4	x	1	x	2	x	3
2.6e	physician covers other services outside the Emergency Care Area during the day shift	999		1		0		0		0		0		0		x		0			1		0		0		0		0		0		0		0		1	ob and surgery residents	0		0		1
2.6f	If yes, which services			x	in patient room		*		X	999				999		999	999	99	999		x	any department in cases of gaps		*	××		999			*	999		x	no	999		Operation room					×		In patient ward
2.6g	what is the percentage of time spent in the Area	999		3		999		999		999		999		999		0		999			1		999		999		999		999		999		999		999		2		999		999		1
2.6h	physician covers other services outside the Emergency Care Area during the night shift	999		1		0		1		1		0		0		0		1			1		0		0		0		999		1		0		999		1		1		0		1
2.6i	If yes, which services			x	wards		*		In patient	x	medical and surgical ward			999			999		in medical, surgical and obe&gyni		x	medical ,surgical wards		*	××					*		medical ward	x	no	999		Operation room		x	recovery		×		In patient ward
2.6j	what is the percentage of time spent in the Area	999		3		999		1		4		999		999		999		4			1		999		999		999		999		3		999		999		2		4		999		1
2.6k	nurses trained in emergency and critical care (MSc)	0		999	no MSC nurse	0		0		0		0		0		0		0			1		1		0		0		1		1		0		1		0		1		1		0
2.6l	If yes, do they have other non-clinical duties	999		999		999		999		999		999		999		999		999			0		0		999		999		0		0		999		1		999		0		1		999
2.6m	what is the percentage of time spent in the Area	999		999		999		999		999		999		999		999		999			888		999		999		999		999		999		999		3		999		999		1		999
3	Motivation
3.1	hospital or government offers promotions or salary increase	0		1		0		0		0		0		0		0		0			1		0		0		0		0		0		0		0		1		0		0		0
3.2	hospital submits recommendations to the government for promotions or raises	0		1		0		0		0		0		1		0		1			1		0		0		0		0		0		0		0		0		1		1		0
3.3	hospital provides financial support for staff members who want to continue their education	0		1		0		0		0		0		1		0		0			0		0		1		0		1		0		0		1		0		0		0		0
3.4	hospital provides flexible work hours for staff members who want to continue their education	0		0		0		0		0		0		0		0		1			0		1		1		1		1		0		1		0		1		1		1		1
3.5	hospital has formal system for public recognition of excellent staff performance	1		1		1		1		0		0		0		0		0			1		1		1		0		1		0		1		1		1		1	certification	1		1
3.6	hospital provides hazard allowance	0		1	To emergency surgical officers,Radiographerand mid-wife only	1		1		0		1		1		0		0			1	Emergency,OR,ICU dept only	1		0		0		1		1		1	only to mid-wives,surgeon,anesthesia	1		1		1		1		1
3.7	hospital provides housing incentives	0		1		1		1	for physician only	1	only for physcian	0		1	Only for doctors	1		1	Physicians	For physicians only	1	Specialists and GP only	1		1		1		1		1	for physicians only	0		1	for teaching staff only.	1	for physcians	0		0		1	For only Physicians
3.8a	# of Physicians who have attended in-service trainings or Continuing Professional Development in the past 3 months	x	0	x	1		8	x	1	1		x	2	x	1	x	0	0		2	x	4	x	10	0		888			73	x	15	x	0		10	x	0	x	12	x	4	x	0
3.8b	# of Nurses who have attended in-service trainings or Continuing Professional Development in the past 3 months	x	5	x	7		4	x	1	16		x	2	x	1	x	1	0		10	x	67	x	15	0		x	0		12	x	1055	x	28		101	x	0	x	200	x	20	x	0
3.8c	# of Helath officers who have attended in-service trainings or Continuing Professional Development in the past 3 months	x	1	x	0		0	x	1	0		x	2	999		x	1	0		0	x	5	x	*	0		x	0	999	*	999		x	0	999		x	0	x	6	x	1	x	0
Tab 4	Emergency Care Area (ECA) Physician or Nurse in Charge
1.1	Are the following services and staff availabe to emergency patients 24/7
1.1a	outpatient department	1		1		0		0		1		0		0		1		0			0		0		0		0		0		1		1		999		0		1		0		0
1.1b	operating theatre	1		1		1		1		1		1		1		1		1			1		1		1		1		1		1		1		1		1		1		1		1
1.1c	the pharmacy	1		1		1		1		1		1		1		1		1			1		1		1		1		1		1		1		1		1		1		1		1
1.1d	the laboratory	1		1		1		1		1		1		1		1		1			1		1		1		1		1		1		1		1		1		1		1		1
1.1e	blood storage in hospital	1		1		999		1		1		1		1		0		0			1		1		1		1		1		999		1		1		1		1		1		1
1.1f	the imaging department	1		0		1		1		1		1		1		1		1			1		1		1		1		1		1		1		1		1		1		1		1
1.1g	Liaison office	999		1		1		1		1		1		1		1		1			1		1		1		1		1		1		1		1		1		1		1		1
1.1h	ED Card office	1		0		999		1		1		1		1		1		1			1		999		1		1		999		1		0		1		1		0		1		1
1.1i	ED Cashier office	1		0		999		1		1		0		1		1		1			1		999		1		1		0		1		0		1		1		0		1		1
1.2	Emergency care area seen patients that could be managed by the OPD when OPD Still open	0		1		0		1		1		0		0		1		1			1		1		1		1		1		1		0		999	No OPD	0		1		0		0
1.3	Emergency Care Area seen patients when the OPD is closed that could have waited to be seen in the OPD?	1		1		1		1		1		1		1		1		1			0		1		1		1		1		1		0		999	No OPD	0		1		1		1
2.1a	Electricity available	1		2		1		1		2		2		2		2		1			2		2		1		2		2		1		2		2		2		2		2		1
2.1b	Electricity available at the time	1		1		1		1		1		1		1		1		1			1		1		1		1		1		1		1		1		1		1		1		1
2.1c	Electricity provided from a generator	0		1		1		1		1		1		1		1		1			1		1		1		1		1		1		1		1		1		0		1		1
2.2a	Running water available	2		2		1		1		2		1		1		2		1			2		2		1		1		1		1		2		1		1		2		1		1
2.2b	Running water available at the time	0		1		0		1		1		0		1		1		1			1		1		0		1		0		0		1		1		1		1		1		1
2.2c	Water provided from another source when interrupted	1		1		1		1		1		1		1		1		1			999		1		1		1		0		0		1		0		1		1		0		1
3.1	Use 3rd party insurance	1		0		0		1		0		1		0		0		0			1		1		1		0		1		0		1		1		1		0		0		0
3.2	Receive Emergency Care before a card?	1		1		1		1		1		1		1		1		1			1		1		1		1		1		1		1		1		1		1		1		1
3.3	Pay for medications/procedures before?	1		1		1		0		0		0		0		0		0			0		1		1		1		1		0		1		1		1		1		0		0
4	Does the Emergency Care Areause the following as part of their quality assurance measures:
4.1a	Clinical Audits (such as morbidity and mortality or case reviews?)	1		1		0		1		1		1		0		1		1			0		0		1		0		0		1		1		1		0		0		1		1
4.1b	Documentation of clinical audits available at the time?	0		999		0		1		1		0		999		1		1			0		0		1		0		999		1		1		0		999		0		1		1
4.1c	Standardized documentation in patient charts?	1		1		1		1		1		0		1		1		1			1		0		1		1		0		1		1		1		1		1		1		1
4.1d	Documentation of standardized documentation forms present?	1		1		0		0		1		0		0		1		1			1		0		1		1		0		1		1		1		1		0		1		1
4.1e	Clinical guidelines for emergency patients?	0		0		0		1		1		0		1		1		0			0		1		1		0		0		1		0		0		0		0		0		0
4.1f	Clinical guidelines present in the Emergency Care Area?	999		999		0		0		1		0		0		1		0			0		1		1		999		999		999		999		0		999		0		999		0
4.1g	Clinical supervision of staff by their superiors?	1		1		1		0		1		1		0		1		1			1		1		1		1		1		1		1		1		0		1		0		0
4.1h	formalized system of evaluation?	1		0		1		0		1		0		0		1		1			1		1		1		1		0		0		0		1		0		0		0		0
5	The accessibility of the emergency medicines at this hospital
5.1	Its own stock of any emergency medications?	1		1		1		1		1		1		1		1		1			1		1		1		1		0		1		1		1		1		1		1		1
5.2	All providers have access?	1		1		1		1		1		1		1		1		1			1		1		1		1		999		1		1		1		1		1		1		1
5.3a	Functioning Refigerator?	0		0		0		0		0		1		1		1		0			1		0		1		1		0		1		1		0		0		1		1		1
5.3b	Medication storage?	1		1		1		1		1		1		999		999		1			999		1		999		999		1		999		999		1		1		999		999		999
5.4	How frequently checked?	1		2		1		1		2		2		0		2		2			2		1		2		2		999		2		2		1		2			every two weeks	1	Every 15 days	2
5.5a	Staff Documentation	1		1		1		0		1		1		1		1		1			1		1		0		1		999		1		1		1		1		1		1		0
5.5b	Staff Documentation present?	0		0		0		999		1		1		0		1		1			1		1		999		1		999		1		1		1		1		1		1		999
6.1	Orientation of new staff on equipments?	1		0		1		1		1		0		1		1		1			1		1		1		1		1		1		0		1		1		0		1		1
6.2a	suction machine	1		0		0		1		1		999		1		1		1			1		1		1		1		0		1		0		1		1		999		1		1
6.2b	cardiac monitor	999		999		999		999		1		999		999		0		999			1		1		999		999		0		1		999		1		1		999		999		1
6.2c	oxygen flow meter	1		0		0		1		1		999		1		1		1			1		1		1		1		0		1		0		1		1		999		1		1
6.2d	manual pulse oximetry	1		0		0		1		1		999		1		1		1			1		1		1		1		0		1		0		1		1		999		1		1
6.2e	manual blood pressure cuff	1		0		0		1		1		999		1		1		1			1		1		1		1		0		1		0		1		1		999		0		1
6.2f	Automated External Defibrillator (AED) or defibrillator	999		999		999		999		0		999		999		0		999			1		0		999		0		0		0		999		1		1		999		999		999
6.2g	Continuous Positive Airway Pressure (CPAP) Machine	999		999		999		999		0		999		999		0		999			999		999		999		999		999		999		999		0		999		999		999		999
6.2h	Invasive Mechanical Ventilation	999		999		999		999		0		999		999		0		999			999		999		999		0		999		999		999		1		999		999		999		999
6.2i	Ultrasound	999		999		999		999		0		999		999		0		999			999		999		999		1		0		1		999		1		1		999		999		999
6.2j	ECG	999		999		999		999		0		999		999		0		999			1		1		999		0		0		1		0		1		1		999		999		999
6.2k	Infuser	999		999		999		999		0		999		999		0		999			1		999		999		0		999		999		999		1		999		999		999		999
6.2l	Crash Cart	1		999		999		999		0		999		999		0		999			1		999		1		1		999		999		999		1		1		999		999		999
6.3	Supplies or equipment locked?	1		0		0		1		1		1		0		1		1			0		1		1		1		1		1		0		0		0		0		1		0
6.3b	staff member always has key?	1		999		999		1		1		1		999		1		1			999		1		1		0		0		1		999		999		999		999		1		999
6.4a	suction machine	1		0		999		0		0		999		0		0		0			0		1		1		0		0		0		0		0		0		0		0		0
6.4b	cardiac monitor	999		999		999		999		0		999		0		0		0			0		1		999		0		0		0		999		0		0		999		999		0
6.4c	oxygen flow meter	1		0		999		0		0		0		0		0		0			0		1		1		0		0		0		0		0		0		0		1		0
6.4d	manual pulse oximetry	1		0		0		0		0		0		0		0		0			0		1		1		0		0		0		0		0		0		0		0		0
6.4e	manual blood pressure cuff	1		0		0		0		0		0		0		0		0			0		1		1		0		0		0		0		0		0		0		0		0
6.4f	Automated External Defibrillator (AED) or defibrillator	999		999		0		999		0		999		999		0		0			0		0		1		0		0		0		999		0		0		0		999		999
6.4g	Continuous Positive Airway Pressure (CPAP) Machine	999		999		999		999		999		999		999		0		0			0		999		999		0		999		0		999		0		999		999		999		999
6.4h	Invasive Mechanical Ventilation	999		999		999		999		999		999		999		0		0			0		999		999		0		999		0		999		0		999		999		999		999
6.4i	Ultrasound	999		999		999		999		999		999		999		0		0			0		999		999		0		0		0		999		0		0		999		999		999
6.4j	ECG	999		999		999		999		999		999		999		0		0			0		1		999		0		0		0		0		0		0		0		999		999
6.4k	Infuser	999		999		999		999		999		999		999		0		0			0		999		999		0		999		0		999		0		999		999		999		999
6.4l	Crash Cart	0		999		999		999		999		999		999		0		0			0		999		0		0		999		0		999		0		0		999		999		999
6.5a	Maintenance log?	1		999		0		999		1		0		999		1		1			999		999		0		1		999		0		0		1		999		0		0		999
6.5b	Was there a log for equipment?	0		999		999		999		999		0		999		1		1			999		1		999		1		999		0		0		1		999		0		999		999
6.6	Hospital repair small equipment?	0		888		0		1		1		1		1		1		0			1		1		1		0		1		0		2		1		0		1		0		1
6.7	Access all needed equipment?	1		1		1		0		1		1		0		1		1			1		1		1		1		1		1		0		0		1		0		1		0
7	The accessibility of the emergency medicines at this hospital																						1
7.1	How frequently Emergency transport vehicle?	2		999		2		2		2		2		1		1		1			1		2		999		2		2		2		999		2		2		2		2		2
7.2	Any delays in patient transfers?	0		999		0		0		0		1		0		1		1			1		0		999		1		0		0		999		1		0		1		0		0
7.3a	Do patients or families pay?	0		999		0		0		0		0		1		1		1			0		0		999		1		0		1		999		0		0		0		0		0
7.3b	Have families decided not to transfer because of cost?	999	No payment	999		0		999		999		0		0		0		0			999		0		999		999		0		0		999		999		999		999		999		999
8.1	How often has a driver been available?	2		999		2		2		2		0		2		2		2			2		2		999		2		2		2		999		2		2		1		2		1
8.2	Ambulance drivers received first aid training?	1		999		0		0		0		0		0		0		0			0		0		999		0		0		0		999		0		1		0		0		0
8.3a	Nurse or physcian accompany patients?	2		999		0		1		2		1		1		1		1			2		2		999		1				2		999		1		0		0		2		1
8.3b	How often available to accompany?	2		999		0		2		2		1		2		2		2			2		2		999		2		1		2		999		2		999		999		2		2
9	Communication for referral purposes
9.1a	Have a working landline or phone?	0		1		1		1		1		0		1		0		0			1		1		0		1		1		0		0		1		1		0		1		1
9.1b	Working landline or mobile phone available?	999		1		1		1		1		0		1		999		999			1		1		999		1		1		999		0		1		1		0		1		1
9.1c	Use personal cell phone?	1		999		1		1		999		1		999		1		999			999		1		1		999		1		0		1		999		999		0		1		1
9.1d	Reimbursed for minutes used?	0		999		1		0		999		0		0		0		999			0		1		1		999		1		0		0		999		999		0		0		0
9.2a	accompanying healthcare provider (physician or nurse)	1		1		0		999		0		1		1		999		999			999		1		0		999		1		999		1		999		1		0		999		999
9.2b	physician on call at referring hospital	0		0		1		0		0		1		1		0		0			1		1		0		999		0		999		1		999		1		1		0		1
9.2c	ambulance driver	1		999		999		999		0		1		999		999		999			1		1		1		999		1		999		999		999		1		1		999		999
9.2d	patient's family	1		999		1		999		999		1		1		999		999			1		1		1		999		1		999		999		999		1		999		999		999
9.3a	Is there a referral form?	1		1		1		1		1		1		1		1		1			1		1		1		1		1		1		1		1		1		888		1		1
9.3b	List of referral service?	0		1		1		1		1		1		1		0		0			0		1		1		1		1		0		1		1		1		0		1		0
9.3c	Stored in personal cell phones?	1		999		999		999		1		0		999		1		0			0		1		1		999		1		0		999		999		999		0		999		1
9.3d	Was there a list of phoe numbers?	1		1		1		1		1		0		1		0		0			0		1		1		1		1		0		1		1		1		0		1		1
9.3e	inappropiate referrals?	1		1		0		1		1		1		1		1		1			1		1		1		1		1		1		1		1		1		1		1		1
9.3f	Feedback to the referring hospital?	1		1		0		1		0		0		1		0		1			1		1		1		0		1		0		1		1		1		0		0		0
9.3g	Liaison Office notify the Emergency Department?	999		0		1		1		0		1		1		0		1			1		1		1		1		0		0		0		1		1		0		1		0
10.1	Attend continuing professional development or training?	999		1		0		1		1		1		1		1		0			1		0		1		1		1		1		0		1		0		0		1		0
10.2a	Training in ETAT or pediatric Emergency?	0		0		0		0		0		0		0		1		0			1		1		0		1		1		1		0		0		888		0		1		0
10.2b	Training in ALSO?	0		0		0		0		0		0		0		0		0			1		1		0		0		1		1		0		0		888		0		888		0
10.2c	Training in BLS?	0		0		0		0		0		1		0		1		0			1		1		0		1		1		1		0		1		1		0		0		0
10.2d	Training in ACLS?	0		0		0		0		0		1		0		0		0			1		1		0		1		1		1		0		0		0		0		0		0
10.2e	Training in NIEM?	0		0		0		1		1		1		1		1		0			1		0		0		0		1		0		0		1		0		1		0		0
10.3a	Nursing supervisors conducting bedside teaching?	1		0		0		999		1		999		1		1		1			0		0		999		1		0		1		1		1		0		1		0		0
10.3b	Physicians conduct bedside teaching with nurses?	0		0		0		999		1		999		0		1		1			1		0		999		0		0		1		1		1		0		1		0		0
10.3c	Physicians conduct bedside teaching with other physicians?	0		0		0		999		1		999		999		1		1			1		1		999		1		1`		1		1		1		0		1		1		0
10.4a	A regular staff meeting in the Emergency Care Area concerning clinical service?	4		3		1		2		4		2		2		4		4			2		3		2		1		0		2		3		1		2		1		1	Every month	2
10.4b	Go through difficult cases?	2		1		0		0		2		0		0		2		1			2		1		2		2		999		2		1		2		1		999		0		2
10.4c	Is there time allotted for teaching?	2		1		0		0		1		0		0		1		0			2		1		1		2		999		1		1		2		1		999		0		0
10.5a	Do the nurses hold clinical round?	1		0		0		0		1		0		1		1		0			0		0		1		1		0		1		0		0		0		0		0		0
10.5b	If yes, how often?	2		999		999		999		0		999		1		1		999			999		999		999		1		999		2		0		999		999		999		999		999
10.6a	Senior clincial nurse conduct clincal round?	1		1		0		0		1		0		1		1		0			0		0		0		1		0		1		1		0		0		1		0		0
10.6b	How often do they conduct round?	2		1		999		999		2		999		1		1		999			999		999		999		1		999		2		2		999		999		2		999		999
10.7a	Formal training in airway management?	0		0		0		0		1		0		0		1		0			2		0		0		1		1		0		1		1		0		0		0		0
10.7b	How many received formal training?	0		0		0		0		1		0		0		0		0			1		0		0		1		1		0		1		1		0		0		0		0
10.8	Procedural Sedation trained physicians?	0		0		999		0		0		0		0		0		0			1		1		0		0		1		1		0		0		0		0		0		0
10.9a	Staff member trained FAST?	999		0		999		999		0		0		0		0		999			1		0		0		1		x	emergency physician	1		0		1		999		999		1		0
10.9b	If yes, what kind?	X	X	x	none		no one	X		999		x		999		999		0			x	clinical Doctors	x	none	X		x	clinical doctors	1			ER and surgery resident	x	no		ER physcian	×		x			General practitioners(GP)	X
11.1	Phyiscians use of patient hand-over system?	999		1		1		0		1		0		1		1		1			1		1		0		1		1		1		1		1		1		1		1		0
11.2a	Verbal sign out or oral rounds?	999		1		1		0		1		999		1		1		1			1		1		999		1		1		1		1		1		1		1		1		999
11.2b	White Board	999		0		0		0		0		999		0		0		0			1		0		999		0		0		0		999		0		0		0		0		999
11.2c	Report Book	999		0		0	0	0		0		999		0		0		0			0		1	0	999		0		0	0	0		0		0		0		0		0		999
11.2d	Other	999		999		0		0		0		999		0		0		0			1	phone	0		999		0		0		0		999		0		0		0		0		999
11.3	Do nurses use a patient hand over system?	1		1		1		1		1		1		1		0		1			1		1		1		1		0		1		1		1		1		1		1		1
11.4a	Verbal sign out or oral rounds?	1		1		1		1		0		1		1		1		1			1		1		1		1		1		1		1		1		1		1		1		1
11.4b	White Board	0		0		0		0		0		0		0		0		0			1		0		0		0		0		0		999		0		0		0		0		0
11.4c	Report Book	1		1		1		0		1		1		1		1		1			1		0		1		0		0		0		1		0		1		0		0		0
11.4d	Other	0		0		0		0		0		0		0		0		0			0		0		0		0		0		0		999		0		0		0		0		0
12.1	Emergency Care Area Leadership	1		1		1				1		1		1		1		1			1		1		1		1		1		1		1		1		1		1		1		1	Case team leader
12.2	Emergency Director?	1	If code 1, what services?	1	Emergency surgicalofficer/MSC/	2		1	case team leader	1	BSC nurses	2		2		2	other ER case team coordinator	1	nurse BSC		4		2		2	If code 1, what services?	999		5		5		1	clinical nurse	5	If code 1, what services?	3		4		1	Orthopedic surgen	1	BSC clinical nurse
13.1	Bed assignment prioritized by?	2		2		2		2		2		3		2		2		1			3		2		3		2		2		2		2	senior team	3		2		2		2		1
13.2a	Patients admitted to?	4		999		1		2		2		4		999		2		2			2		2		1		2		2		2		2		1		4		2		2		2
13.3	2nd and 3rd most common admission areas?		999		no bed problem				refered to another hospital		1		3 and 2	999			2nd reason		1	2nd) referred to another hospital 3rd) X		2nd clinical team,3rdreferred to other		3		2nd)stay in the ED 3rd) XXXXXX		3		1		3		x		2,		1,2		intermidiary acute care ward(trauma&Medical)	X	Referred to another hospital	X	X
13.3	Average length of stay in hours?		20		no admission on data collection period		4		13		0.73		6	0	but 1:30 as described by the staff		9		7 hrs	10.4		17.6hours		10 hours		8.5hrs		58.4		48 hours		86 hours		3.2days		100hrs.		xxxxx		29.5hrs		21.8		24.3
13.4	Percent of patients who have stayed in ED?		0		0		0		0.3		0.9		0	0			none		none	0.09		0.2		0		0.25		0.9		0.56		0.92		0.73		69%.		0.005		0.58		0.166		0.5
13.5a	Most common cause of prologed stay ?	5		999	N/A	3		2			1,4	4		999		4		5		5	5		4		2		2		2		2		2		2		2		2		2		2
13.5b	The 2nd and 3rd most common cause?		2nd) 999 3rd) 999		N/A		2 &5		X				1 and 5	999		2	2		3			incomplete investigation&waiting for refferal		2 & 1		2nd) 1 3rd) 5		1		4 &3		2		x		1,5		4,1		medical&trauma		4)Incomplete investigation3) , Inability to pay		Lack of social support, Incomplete investigation (5, 4)
Tab 5	Blood Storage and Laboratory
1.1	24 hour access for cross matching?	1		1		1		1		1		1		1		1		1			1		1		1		1		1		1		1		1		1		1		1		1
1.2	How often was blood transfusion available?	2		2		1		1		2		1		2		2		1			2		2		2		2		2		2		2		1		2		2		2		2
1.3	pRBC Available during visit?	1		0		1		1		1		0		1		1		1			1		1		1		1		0		1		0		1		1		1		1		1
1.4	How often platelet transfusion available?	0		0		0		0		1		0		0		999		0			1		0		0		0		0		0		2		2		1		2		0		0
1.5	Was platelet available during your visit?	0		0		0		0		0		0		0		999		999			0		0		0		0		0		0		0		0		0		0		0		0
1.6	How often Fresh Frozen Plasma transfusion available?	0		0		0		0		1		0		0		0		0			2		1		0		1		0		0		0		2		1		1		1		2
1.7	Was FFP available?	0		999		0		0		0		0		0		999		999			1		0		0		0		0		0		0		0		1		0		0		1
1.8	How often were o negative blood transfusion available?	0		1		1		0		1		0		1		1		1			1		2		1		1		1		1		1		0		1		1		1		1
1.9	Was O negative blood transfusion available?	0		0		0		0		0		0		0		0		0			0		0		1		0		0		0		0		0		1		0		1		0
2	Are the following laboratory tests always available? Sometimes available or not available when the lab is open?																																				2
2.1a	Gram staining?	1		0		2		0		0		2		2		2		2			0		2		2		2		2		2		2		0		2		0		1		1
2.1b	Acid-fast staining?	2		2		2		2		2		2		2		2		2			2		2		2		2		2		2		2		0		2		0		2		2
2.1c	Hemoglobin levels?	2		2		2		1		2		2		2		2		2			2		2		2		2		2		2		2		2		2		0		2		2
2.1d	Complete blood cell counts?	1		0		2		2		2		1		2		2		2			2		2		1		2		2		2		2		2		2		0		2		2
2.1e	Typing &cross matching?	2		2		2		2		2		2		2		2		2			2		2		2		2		2		2		2		2		2		2		2		2
2.1f	Blood film for malaria parasites?	2		2		2		2		2		2		2		2		2			2		2		2		2		2		2		2		2		2		2		2		2
2.1g	Blood glucose levels?	2		2		2		2		2		2		2		2		2			2		2		2		2		2		2		2		2		2		2		2		2
2.1h	HIV testing?	0		1		0		2		999		0		1		1		2			0		2		1		2		0		0		2		0		1		2		2		2
2.1i	Cerebral Spinal Fluid microscopy?	0		0		1		0		0		1		2		2		2			0		2		2		2		2		2		2		2		2		2		2		1
2.1j	Urinalysis or urine dipstick?	2		2		2		2		2		2		2		2		2			2		2		2		2		2		2		2		2		2		2		2		2
2.1k	Stool for Ova and Parasites?	2		2		2		2		2		2		2		2		2			2		2		2		2		2		2		2		2		2		2		2		2
2.1l	Electrolyte panels (ANY OF THESE: Na, K, Cl)?	0		0		1		0		0		0		0		1		0			0		0		0		0		0		999		2		2		2		2		0		1
2.1m	Blood Gas (pH, HCO3)	0		0		1		0		0		0		0		999		0			0		0		0		0		0		999		999		0		0		0		1		0
2.1n	Coagulation studies (ANY OF THESE: APTT/PT/INR/clotting time/bleeding time)?	0		0		0		0		0		0		0		999		0			0		0		0		0		2		2		2		2		2		2		0		0
2.1o	CSF studies (glucose/protein)	0		0		1		0		0		2		2		2		0			0		2		0		0		2		1		1		2		2		2		0		1
2.1p	CSF studies (Cell Count)	0		0		1		0		0		0		2		2		2			0		2		1		2		2		2		2		2		2		2		2		1
2.1q	Liver function tests ((ANY OF THESE: AST,ALT, AP,GGT)?	0		0		2		2		2		2		1		1		1			0		2		1		2		2		2		2		2		2		2		2		0
2.1r	Kidney studies((ANY OF THESE: BUN/Creatinine)?	0		0		2		2		2		2		1		1		1			0		2		2		2		2		2		2		2		2		2		2		0
2.1s	Cardiac markers ((ANY OF THE FOLLOWING: troponins/Creatine Phosphokinase)?	0		0		0		0		0		0		0		999		1			0		0		0		2		2		2		2		0		2		2		1		0
2.1t	Lactate?	0		0		1		0		0		0		0		999		0			0		2		0		0		1		0		0		0		0		0		0		0
2.1u	Blood Cultures?	0		0		0		0		0		0		0		999		0			0		1		0		1		0		0		2		0		2		2		0		0
2.1v	Cerebral Spinal Fluid cultures?	0		0		0		0		0		0		0		999		0			0		0		0		1		2		2		2		0		2		2		0		0
2.1w	Urine cultures?	0		0		2		0		0		0		0		999		0			0		1		0		1		2		2		2		2		2		2		0		0
2.1x	Stool cultures?	0		0		2		0		0		0		0		999		0			0		1		0		1		2		0		2		2		2		2		0		0
2.1y	Pregnancy Test	2		2		2		2		2		1		2		2		2			1		2		2		2		2		2		2		2		2		2		2		2
Tab 6	Emergency Nurse in Charge
1	Triage System
1.1a	has triage protocol	0		1		1		1		1		1		0		1		0			1		1		0		1		1		1		1		1		1		1		1		0
1.1b	have seen triage protocol	999		1		1		1	not standard	1		0		999		1		999			1		1		999		1		1		1		0		1		1		1		0		999
1.1c	have seen triage criterion in the triage room	999		1		1		1		1		0		0		1		999			1		1		999		1		1		1		1		1		1		0		1		999
1.1d	protocol used in Emergency Care Area	999		1		1		0		1		1		999		1		999			1		1		999		1		1		1		1		1		1		0		1		999
1.2a	Emergency Care Area reflects different triage categories	0		0		0		1		1		0		1		1		999			0		0		999		1		0		1		1		1		1		0		1		1
1.2b	have seen how it reflects different triage categories	999		999		0		0		1		999		1		1		999			999		0		999		1		0		1		1		1		0		0		1		1
1.3a	Who performs the triage assessment	999		3		0		3		3		0		3		0		999			0		3		999		4		4		3		3		3		3		3		0		0
1.3b	Other		Health Officer			4	health officer		X	2	x		health officer	999			health officer		999			Health Officers	2	*		Health Officer		health officer	4			999	1		999							Helth officer(HO)		Health officer(HO)
1.4	triage officers trained	0		0		1		0		2		1		0		2		999			2		2		2		2		1		0		1		2		2		0		2		0
1.5	nurses officers trained	0		0		1		0		2		0		0		2		999			2		2		1		2		1		0		1		2		2		0		2		0
1.6	physicians officers trained	0		0		1		0		1		1		0		2		999			2		1		2		2		1		2		0		1		1		0		0		0
2	Disaster Management									99																							0
2.1a	have national health disaster preparedness and response guidelines	0		0		0		0		0		0		0		0		0			0		888		0		0		0		0		0		1		1		0		0		0
2.1b	national health disaster preparedness and response guidelines available?	999		999		999		999		999		999		999		999		999			999		0		999		999		0		999		999		1		0		0		999		999
2.1c	have a plan for Disaster management	0		999		0		0		0		0		0		0		0			1		0		0		0		0		0		0		1		1		0		0		1
2.1d	documentation of disaster management plan?	999		999		999		999		999		999		999		0		999			0		0		999		0		0		999		999		1		0		0		999		0
2.2	when staff last practiced and trained in disaster management plan	999		999		0		0		999		0		999		0		999			0		0		999		0		999		999		888		0		0		0		999		0
2.3a	specific area where materials for disaster management are stored	999		999		999		0		999		0		999		999		999			1		0		999		999		999		999		999		0		0		0		999		0
2.3b	If YES, are they protected from moisture, heat, and infestation	999		999		999		999		999		999		999		999		999			0		999		999		999		999		999		999		999		0		999		999		999
2.3c	have seen a protected area for disaster management materials	0		999		999		999		999		999		999		999		999			0		999		999		999		999		999		999		999		999		0		999		999
2.4	has an alarm system for mass casualty incident	0		999		0		999		0		0		999		1		0			1		0		1		0		0		0		999		1		0		0		999		999
3	Team assignment in the Emergency Care Area
3.1	clinical training on “working as a team” provided	0		1		0		0		1		0		0		1		1			1		0		1		1		0		1		0		1		1		0		0		0
3.2a	has an assigned resuscitation team	0		1		0		0		1		0		0		0		0			1		0		0		1		0		1		0		1		1		0		0		0
3.2b	If yes, are names of all team members displayed	999		1		999		999		1		0		999		999		999			1		0		999		1		0		1		0		1		1		0		999		999
Tab 7	Survey Checklist
1	Essential emergency medicines																						1
1.1	10% dextrose	0		0		0		0		0		2		1		0		0			0		0		0		0		0		0		0		0		0		0		0		0
1.2	acetazolamide	0		2		0		0		0		0		2		1		1			1		1		0		1		1		0		0		0		1		0		1		1
1.3	activated charcoal	0		0		0		0		0		0		0		0		0			0		1		0		0		0		0		0		0		0		0		1		0
1.4	acyclovir IV	0		0		1		1		1		0		1		1		1			0		0		0		1		1		0		0		0		1		0		1		1
1.5	adenosine	0		0		1		0		0		0		0		0		1			0		2		0		0		1		2		0		1		0		0		0		0
1.6	adrenaline 1:1000	2		2		1		2		2		2		2		0		2			0		1		2		1		1		2		1		2		2		2		2		2
1.7	adrenaline 1:10,000	2		0		1		0		0		0		0		2		0			2		0		2		1		1		0		1		0		2		2		0		0
1.8	amiodarone	0		0		1		0		0		0		0		0		0			0		1		0		0		1		0		0		2		0		0		0		0
1.9	Antibiotics (IV)					0										1							0						1
1.9.a	Metrondiazole	1		1		1		1		1		1		1		1		1			2		1		1		1		1		2		2		1		1		0		1		1
1.9.b	Ceftriaxone	1		1		1		1		1		1		1		1		1			2		1		1		1		1		2		2		1		2		1		1		1
1.9.c	Amoxacillin/Clavulanic acid	0		2		1		0		1		0		1		1		1			0		1		0		1		1		0		2		1		0		1		0		1
1.9.d	Gentamycin	1		2		0		1		1		1		1		1		1			1		1		1		1		1		0		2		1		1		1		1		1
1.9.e	Cirprofloxacin	0		0		1		1		1		1		1		1		1			1		1		0		1		1		1		2		1		0		1		0		1
1.9.f	Clindamycin	0		0		0		0		1		0		1		1		1			0		1		0		1		1		0		2		0		0		0		0		1
1.9.g	Vancomycin	0		0		1		0		1		0		0		1		1			0		1		0		1		1		2		2		1		0		0		1		0
1.1	antivenom (snake)	0		0		0		0		1		1		2		0		0			0		0		0		0		1		0		1		1		1		0		1		1
1.11	aspirin	1		2		0		1		1		1		1		1		1			1		1		1		1		1		1		2		1		2		1		1		2
1.12	atropine	1		2		2		2		2		2		2		2		2			2		2		2		2		1		2		2		2		2		2		2		2
1.13	IV beta-blocker	0		2		1		1		1		0		0		1		1			0		1		0		1		1		2		0		1		0		0		1		0
1.14	beta-lactam antibiotic (any oral)	1		1		1		1		1		0		1		1		1			2		1		2		1		1		2		0		2		1		1		1		1
1.15	calcium channel blockers (IV)	0		0		0		1		0		1		1		1		1			0		0		0		1		1		2		0		1		0		0		1		0
1.16	calcium gluconate	1		2		1		2		1		1		1		1		1			1		1		2		2		0		2		2		1		2		2		1		1
1.17	calcium hydroxide	0		0		0		0		1		0		1		1		1			0		0		0		0		0		0		0		0		0		1		0		0
1.18	captopril PO	0		1		1		0		0		0		1		1		0			0		1		0		1		0		0		1		0		1		0		1		0
1.19	cryoprecipitate	0		0		0		0		0		0		0		0		0			0		0		0		0		0		0		0		0		0		0		0		0
1.2	dDAVP	0		0		0		0		0		0		0		0		0			0		0		0		0		0		0		0		0		0		0		0		0
1.21	desferoxamine	1		0		0		0		0		0		0		0		0			0		0		0		0		0		0		0		0		0		0		0		0
1.22	dexamethasone	1		2		1		1		2		2		2		2		2			2		2		1		2		1		2		1		1		2		1		1		2
1.23	diazepam	0		2		2		2		2		1		2		2		2			2		2		1		1		1		2		2		2		2		2		2		1
1.24	digoxin	0		1		1		0		1		1		2		1		1			2		1		1		1		1		1		1		2		1		0		1		1
1.25	digoxine immune FAB (digiFAB, digibind)	1		0		0		0		0		0		0		0		0			0		0		0		0		0		0		0		0		0		0		0		0
1.26	diphenhydramine	0		0		1		1		1		1		1		1		1			1		1		1		1		1		0		1		1		2		0		1		1
1.27	enoxaparin	0		0		0		0		0		0		0		0		0			0		0		0		0		1		0		1		1		0		0		0		0
1.28	ethanol	0		0		0		1		0		1		0		0		0			1		0		0		0		0		0		2		1		2		2		1		1
1.29	etomidate	0		0		0		0		0		0		0		0		0			0		0		0		0		0		0		0		0		0		0		0		0
1.3	factor 8 concentrate	1		0		0		0		0		0		0		0		0			0		0		0		0		0		0		1		0		0		0		0		0
1.31	ferrous sulfate	0		1		1		1		1		1		1		1		1			0		1		1		1		1		0		1		0		1		1		1		2
1.32	folic acid	1		1		1		1		1		1		1		1		1			1		1		1		1		1		2		1		1		1		1		1		2
1.33	furosemide	1		0		2		2		2		1		2		2		2			2		2		2		2		1		2		2		2		2		2		1		2
1.34	glucagon	0		0		0		0		0		0		0		0		0			0		1		0		0		0		0		0		0		0		0		0		0
1.35	dextrose 40 or 50% injection	2		2		2		2		2		2		2		2		2			2		2		2		2		1		2		2		1		2		2		2		2
1.36	dextrose containing IV fluids (D5W, D10W)	2		2		1		2		2		2		2		2		2			2		2		2		2		1		2		2		2		2		2		2		1
1.37	haloperidol IV or IM	0		0		1		0		1		1		2		1		1			1		1		0		1		1		0		1		1		1		1		1		1
1.38	hydralazine	2		2		1		2		1		2		2		2		2			2		1		1		2		1		2		2		1		2		2		1		2
1.39	hydrocortisone	1		1		1		0		2		2		2		2		2			2		2		0		2		1		2		2		1		2		0		1		0
1.4	hydroxycobalamin	0		0		0		0		0		0		0		1		1			0		0		0		1		0		0		0		0		1		0		0		0
1.41	hypertonic saline	0		0		0		0		0		0		0		0		0			0		0		0		0		0		2		0		0		0		0		0		0
1.42	insulin	0		2		1		1		1		1		2		2		1			2		1		2		2		1		2		1		1		1		1		1		1
1.43	ipratropium	0		0		0		0		0		0		0		0		0			0		0		0		0		0		0		0		0		0		0		0		0
1.44	isoniazid	1		1		1		1		1		1		1		1		1			0		1		0		2		1		1		0		1		0		0		1		1
1.45	kayexalate	0		0		0		0		0		0		0		0		0			0		0		0		0		0		0		0		0		0		0		0		0
1.46	ketamine	1		1		1		1		1		0		1		0		0			1		0		0		1		1		2		0		1		1		0		1		1
1.47	lactulose	0		0		0		0		1		0		0		1		1			0		0		0		0		0		0		1		0		0		0		0		0
1.48	lidocaine (without adrenalin)	2		2		2		2		2		2		2		2		1			2		2		2		2		1		1		0		2		2		1		2		2
1.49	lidocaine with adrenalin	2		0		2		2		2		1		2		2		2			2		2		2		2		1		2		2		2		2		0		1		2
1.5	low molecular weight heparin	0		0		1		1		1		1		1		1		1			1		0		0		1		0		2		1		1		0		0		1		1
1.51	magnesium	1		2		1		0		2		1		1		2		1			1		1		2		2		1		1		2		2		1		1		0		2
1.52	mannitol	0		0		1		0		1		0		2		0		1			1		1		0		1		1		2		1		1		2		1		1		1
1.53	metoclopramide	1		2		1		2		2		2		2		2		2			1		2		2		2		1		2		2		1		2		1		2		2
1.54	methylene blue	0		0		1		1		0		1		0		0		0			0		0		0		0		1		0		0		0		0		0		1		1
1.55	misoprostol (IV)	1		0		1		1		2		1		1		2		2			1		1		0		1		1		0		1		0		1		1		1		1
1.56	n-acetylcysteine	0		0		0		0		0		0		0		0		0			0		0		0		0		1		2		0		0		0		0		1		0
1.57	narcan (naloxone)	0		0		0		0		0		0		1		0		0			0		1		0		1		1		0		0		0		0		0		0		0
1.58	narcotic (IV)	1		1		1		1		2		2		1		1		2			2		1		2		1		1		2		2		2		2		1		2		1
1.59	nifedipine	1		1		1		1		1		1		2		1		1			1		2		1		1		1		1		1		1		2		1		1		1
1.6	nitroglycerine	0		0		0		0		0		0		0		0		0			0		0		0		0		1		1		1		0		0		0		1		1
1.61	nitroprusside	0		0		0		0		0		0		0		0		0			0		0		0		0		0		0		0		0		0		0		0		0
1.62	norepinephrine	0		0		1		0		0		1		0		0		0			0		0		0		0		0		0		0		0		0		0		0		1
1.63	NSAID (IV)	2		2		1		2		2		1		2		2		2			2		2		2		1		1		2		2		2		2		2		1		2
1.64	Pralidoxime	0		0		1		0		0		1		0		0		0			0		0		0		0		1		0		0		0		0		0		0		0
1.65	octreotide	0		0		2		0		0		0		0		0		0			0		0		0		0		0		0		0		0		0		0		0		0
1.66	oral rehydration therapy	2		2		2		2		2		1		1		2		1			2		1		2		1		1		2		2		1		2		2		1		2
1.67	paracetamol	1		2		2		1		1		1		1		2		1			1		1		2		1		1		2		2		1		2		1		1		2
1.68	petroleum jelly	0		1		0		0		1		0		1		2		2			0		1		0		1		1		1		2		2		2		2		1		0
1.69	phenobarbital (IV)	0		0		0		0		0		1		0		1		1			0		0		0		1		0		0		0		0		0		0		0		0
1.7	phenylephrine	0		0		0		0		0		1		0		0		0			0		0		0		0		0		0		0		0		0		0		0		0
1.71	phenytoin (IV)	0		0		0		0		0		1		0		1		1			0		0		0		1		1		0		0		1		0		0		0		0
1.72	physostigmine	1		0		1		0		0		0		0		0		0			0		0		2		0		0		0		0		0		0		0		0		0
1.73	potassium chloride	1		1		1		2		1		1		1		1		1			2		1		1		2		1		2		1		2		2		1		1		1
1.74	prednisolone	0		2		1		1		1		1		1		1		1			2		1		1		1		1		0		1		1		2		1		1		1
1.75	propofol	1		0		0		1		1		0		1		0		0			1		1		0		0		1		2		0		2		1		0		1		1
1.76	protein pump inhibitors (IV)	1		0		1		0		1		1		0		1		1			1		0		2		1		1		2		1		1		2		0		0		1
1.77	PTU	0		0		1		0		1		1		1		1		1			1		1		0		1		1		1		1		0		1		0		1		1
1.78	pyridoxine	1		1		1		1		1		1		1		1		1			1		1		0		1		1		1		1		1		1		0		1		1
1.79	rabies vaccine	2		2		0		0		1		0		0		2		1			0		0		2		2		0		0		0		0		0		0		0		0
1.8	Rh-antibody (RhIG, RhoGAM)	0		0		1		0		1		0		1		2		1			0		1		0		1		1		1		0		0		2		0		1		1
1.81	rocuronium(IV)	0		0		1		0		1		0		0		0		0			0		0		0		0		0		0		0		0		0		0		0		0
1.82	salbutamol	2		2		1		1		1		1		2		1		1			2		2		2		1		1		1		1		1		2		1		1		1
1.83	sodium bicarbonate	0		0		0		0		1		0		0		1		1			0		0		0		1		1		0		0		2		1		0				1
1.84	stool softener	1		1		1		1		1		0		1		1		1			1		2		0		1		1		0		1		1		2		1				1
1.85	succinylcholine	0		0		1		1		1		0		1		1		0			1		0		0		1		1		2		0		0		0		0				1
1.86	sugary oral drink (juice)	0		0		0		0		0		0		0		0		1			0		0		0		1		0		0		0		0		0		0				0
1.87	tetanus anti-toxin	1		2		1		1		1		1		2		2		1			1		2		0		1		1		2		1		1		1		1				1
1.88	tetracycline ointment	1		2		1		1		1		1		1		1		1			2		1		1		1		1		0		2		0		1		1				1
1.89	thiamine	0		0		0		0		1		0		0		1		1			0		0		0		2		0		0		0		1		0		0				0
1.9	thiopental	0		0		1		1		1		0		1		0		0			0		0		0		0		1		1		0		2		1		0				1
1.91	thrombolytic (alteplase, streptokinase)	0		0		0		0		0		0		0		0		0			0		0		0		0		0		0		0		0		0		0				0
1.92	Tranexamic acid (TXA)	0		0		0		0		0		0		0		0		0			0		0		0		0		0		0		0		0		0		0				0
1.93	topical antibiotic(Any)	1		1		1		1		1		2		2		1		1			1		1		0		1		1		2		0		1		1		1				1
1.94	unfractionated heparin	0		0		1		0		1		0		1		1		1			0		0		0		1		0		2		1		1		1		1				0
1.95	vitamin K (IV)	1		2		1		1		1		1		1		2		1			1		1		1		1		1		2		1		1		2		1				1
1.96	warfarin	0		0		1		1		1		1		1		1		1			1		1		0		1		1		1		1		1		1		1				1
2	Essential Emergency Supplies (consumables)
2.1	arterial blood gas measuring kit	0		0		0		0		0		0		0		0		0			0		0		0		0		0		0		0		0		0		0		0		0
2.2	blood glucose monitor strips/reagent	0		1		1		1		1		0		1		1		1			1		1		1		1		1		0		1		1		1		1		0		1
2.3	casting padding	0		1		0		0		1		0		1		0		1			1		1		1		1		1		0		1		1		0		1		0		0
2.4	central line kit	0		0		0		0		0		0		0		0		0			0		0		0		0		0		0		0		1		0		0		0		0
2.5	cervical Collar	0		0		0		0		0		0		0		0		1			1		1		0		0		1		1		1		1		1		0		1		1
2.6	suction tubing	0		1		1		1		1		0		1		1		1			1		0		1		1		1		1		1		1		1		1		1		0
2.7	chest tube (various sizes)	0		1		0		0		1		0		0		0		0			1		0		0		0		1		1		1		1		1		1		0		0
2.8	crutches	0		0		0		0		0		0		0		0		0			0		0		0		0		0		0		0		1		1		0		0		0
2.9	diagnostic peritoneal lavage catheter	0		0		0		0		0		0		0		0		0			0		0		0		0		0		0		0		1		0		0		0		0
2.1	elastic bandage	0		1		0		1		1		0		1		0		1			1		1		0		1		0		0		1		1		1		1		0		0
2.11	endotracheal tube	0		0		0		0		1		0		0		0		0			1		1		1		0		1		1		1		1		1		1		0		0
2.12	fresh frozen plasma	0		0		0		0		0		0		0		0		0			0		0		0		0		0		1		1		0		0		0		0		0
2.13	ice pack	0		1		0		0		0		0		0		1		0			0		0		1		1		0		1		1		0		0		0		0		1
2.14	injection needles	1		1		0		1		1		1		1		1		1			1		1		1		1		0		1		1		1		1		1		1		1
2.15	IV catheter	1		1		1		1		1		0		1		1		1			1		1		1		1		0		1		1		1		1		1		1		1
2.16	IV fluid (normal saline, Ringer's lactate)	1		1		1		1		1		1		1		1		1			1		1		1		1		0		1		1		1		1		1		1		1
2.17	IV tubing	0		1		1		1		1		0		1		1		1			1		1		1		1		0		1		1		1		1		1		0		1
2.18	laryngeal mask airway	0		0		0		0		0		0		0		0		0			0		0		0		0		1		0		0		1		1		0		1		0
2.19	lumbar puncture needle	0		0		0		0		1		0		0		1		0			1		0		0		0		1		1		1		1		0		1		1		0
2.2	nasal packing	0		1		1		0		0		1		0		1		1			1		1		0		1		1		0		0		0		0		0		0		0
2.21	nasogastric tube	1		1		0		1		1		0		1		1		1			1		1		1		1		0		0		1		1		1		1		1		1
2.22	nasopharyngeal airway	0		0		0		0		1		0		0		0		0			0		1		0		0		1		0		1		1		0		0		1		0
2.23	non-elastic bandage	1		0		1		1		1		1		1		1		1			1		0		0		0		0		1		0		1		1		1		1		1
2.24	CPAP mask with tubing	0		0		0		0		0		0		0		0		1			0		0		0		1		0		0		0		1		0		0		0		0
2.25	Oropharyngeal airway	0		1		0		1		1		1		0		0		0			1		1		1		0		1		1		1		1		1		1		1		1
2.26	plaster of Paris rolls	1		1		0		0		1		0		1		0		1			1		1		1		1		0		1		1		1		1		1		0		0
2.27	pleural drain system	0		0		0		0		1		0		0		0		0			0		0		0		1		1		0		1		1		1		1		0		0
2.28	Scalpel blades	1		1		1		1		1		1		1		1		1			1		1		0		1		0		1		1		1		0		0		1		1
2.29	Silver nitrate sticks	1		0		0		0		0		0		0		0		1			0		0		0		0		1		0		0		0		0		1		0		0
2.3	Skin disinfectant	1		1		1		1		1		1		1		1		1			1		1		1		1		1		1		1		1		1		0		1		1
2.31	Skin stapler	0		0		1		0		0		0		0		0		0			0		0		0		0		0		0		0		0		0		1		0		0
2.32	Steri-strips	0		0		0		0		0		0		0		0		0			0		0		0		0		0		0		0		1		0		1		0		0
2.33	Sterile bowl	1		1		0		0		1		0		1		1		1			1		0		1		1		0		1		1		1		1		1		0		0
2.34	Sterile drape	1		1		1		1		1		0		1		1		1			1		0		1		1		1		0		1		1		1		1		1		0
2.35	sterile gauze	1		1		1		1		1		1		1		1		1			1		1		1		1		1		1		1		1		1		1		1		1
2.36	sterile gloves	1		1		1		1		1		0		1		1		1			1		1		1		1		1		1		1		1		1		1		1		1
2.37	sterile irrigation fluid (saline, water)	1		1		1		1		1		0		1		1		1			1		1		1		1		1		1		1		1		1		1		1		1
2.38	stockinette	0		1		0		0		0		0		0		0		0			0		0		0		0		0		0		0		1		0		0		0		0
2.39	suprapubic catheter/trochanter set	1		1		0		0		1		0		0		0		1			1		0		1		1		0		0		1		1		0		1		0		0
2.4	suture and needle (non- absorbable/nylon/ polypropylene/silk)	1		1		1		1		1		1		1		1		1			1		1		1		1		1		0		1		1		1		1		0		1
2.41	syringes (5-20ml)	1		1		1		1		1		1		1		1		1			1		1		1		1		0		1		1		1		1		1		1		1
2.42	tape	1		1		0		1		1		1		1		1		1			1		1		1		1		1		1		1		1		1		0		1		1
2.43	ultrasound gel	1		0		0		0		0		0		0		0		0			0		0		1		0		1		1		0		1		1		0		0		0
2.44	urethral catheter (foley) with drainage bag	1		1		0		1		1		1		1		1		1			1		1		1		1		0		0		1		1		1		1		0		1
2.45	urinalysis dipstick/reagent	0		1		0		0		0		0		1		0		0			0		0		0		0		0		0		1		1		1		1		0		1
2.46	urine collection bag	0		1		0		0		1		0		1		1		1			0		1		1		1		0		0		1		1		1		1		0		1
2.47	urine pregnancy test	0		1		0		0		0		0		1		0		0			0		0		0		0		0		0		1		0		1		1		0		1
2.48	venturi mask	1		0		0		0		1		0		0		1		1			1		0		1		1		0		1		0		1		1		0		0		0
						0
3	Essential emergency equipment (Non-consumables)
3.1	AED/defibrillator	0		0		0		0		0		0		0		0		0			2		2		0		0		2		2		2		2		2		1		0		0
3.2	alligator forceps	2		0		0		0		2		2		2		2		2			2		0		2		2		2		2		1		2		2		2		0		0
3.3	bag-valve-mask (adult, child, infant sizes)	2		2		2		2		2		2		2		2		2			2		2		2		2		2		2		2		2		2		2		2		2
3.4	Backboard	0		0		1		0		0		0		1		0		0			2		0		0		0		2		0		2		2		0		0		2		0
3.5	blood glucose monitor (fingerstick)	0		2		2		2		2		2		2		2		2			2		2		2		2		2		0		2		2		2		2		0		2
3.6	blood pressure cuffs (various sizes)	2		2		2		2		2		2		2		2		2			2		2		2		2		2		2		2		2		2		2		2		2
3.7	borehole at neurosurgery	0		0		0		0		0		0		0		0		0			0		0		0		0		0		0		1		0		0		2		0		0
3.8	capnography device	0		0		0		0		0		0		0		0		0			0		0		0		0		0		0		1		2		0		0		0		0
3.9	cardiac monitor	0		0		0		0		2		0		1		0		0			2		2		0		0		2		2		1		2		2		1		0		1
3.1	cardiac monitor leads/EKG leads	0		0		0		0		2		0		0		0		0			2		2		0		0		2		2		1		2		2		1		0		999
3.11	CPAP machine	0		0		0		0		0		0		0		0		0			0		0		0		0		0		0		1		2		0		0		0		0
3.12	cervical collar	0		0		0		0		2		0		0		0		2			2		2		0		0		2		2		2		2		2		0		2		0
3.13	curved clamp	0		0		0		0		2		2		0		0		2			2		2		0		2		2		2		2		2		2		0		2		2
3.14	EKG machine	0		0		0		0		0		0		0		0		0			2		2		0		0		2		2		2		2		2		2		0		1
3.15	fetal monitoring (CTG)	0		0		0		0		0		0		2		0		0			0		0		0		0		0		0		2		0		2		0		0		0
3.16	forceps	2		2		2		2		2		2		2		2		2			2		2		2		2		2		2		2		2		2		2		2		2
3.17	hemostat	2		2		2		0		2		2		2		2		2			2		2		2		2		2		0		2		2		2		2		0		0
3.18	Intraosseous Set	0		0		0		0		0		0		0		0		0			0		0		0		2		0		0		1		0		0		0		0		0
3.19	Infusion Pump	0		0		0		0		0		0		0		0		0			2		0		0		0		0		0		1		2		0		0		0		0
3.2	laryngoscope	0		2		0		0		2		0		0		0		0			0		2		2		0		2		2		2		2		2		0		0		0
3.21	laryngoscope blade	0		2		0		0		2		0		0		0		0			0		2		2		0		2		2		2		2		2		0		0		0
3.22	Lumbar Braces	0		0		0		0		0		0		0		0		0			2		0		0		0		2		0		1		2		0		0		0		0
3.23	nasal cannula	2		2		2		2		2		2		2		2		2			2		2		2		2		2		2		2		2		2		2		2		2
3.24	needle driver	2		2		0		0		2		0		2		2		2			2		0		2		2		2		2		2		2		2		2		2		2
3.25	non-rebreathe mask	2		0		0		0		2		0		2		0		0			0		0		2		2		2		0		1		2		2		0		0		0
3.26	Nebulizer	2		0		0		0		0		0		0		2		2			2		2		2		0		0		2		1		2		2		0		0		0
3.27	oxygen saturation monitor	2		2		0		2		2		2		2		2		2			2		2		2		2		2		2		2		2		2		2		2		1
3.28	oxygen source	2		2		2		2		2		2		2		2		2			2		2		2		2		2		2		2		2		2		2		2		2
3.29	Oxygen concentrator	2		2		2		2		2		2		2		2		2			2		2		2		2		2		0		2		2		2		2		2		1
3.3	defibrillator pads	0		0		0		0		0		0		0		0		0			2		0		0		0		0		2		2		2		2		1		0		0
3.31	peak respiratory flow meter (Spirometer (handheld)	0		0		0		0		0		0		0		0		0			0		0		0		0		0		0		1		2		0		0		0		0
3.32	Pericardiocentesis Kit	0		0		0		0		0		0		0		0		0			0		0		0		0		0		0		1		2		0		0		0		0
3.33	scalpel handle	2		2		2		0		2		0		2		2		2			0		2		0		2		2		2		2		2		2		2		0		0
3.34	scissors	2		2		2		2		2		0		2		2		2			2		2		2		2		2		2		2		2		2		2		2		2
3.35	slit lamp	0		0		0		0		0		2		0		0		2			2		0		0		0		0		0		1		0		0		0		0		0
3.36	skin marker	0		0		0		0		2		0		0		2		2			0		0		0		2		2		0		1		2		0		0		0		0
3.37	soft restraints	0		0		0		0		2		0		0		2		2			2		0		0		2		0		0		1		2		0		0		0		0
3.38	sphygmomanometer	2		2		2		2		2		2		2		2		2			2		2		2		2		2		2		2		2		2		2		2		2
3.39	stylet/bougie	0		0		0		0		0		0		0		0		0			0		2		0		0		2		2		1		2		0		0		0		0
3.4	suction machine	0		2		2		2		2		0		2		2		2			2		2		2		2		2		2		2		2		2		2		2		2
3.41	thermometer	2		2		2		2		2		2		2		2		2			2		2		2		2		2		0		2		2		2		2		2		2
3.42	ultrasound (bedside machine)	0		0		0		0		0		0		0		0		0			0		0		0		1		2		2		1		2		2		0		0		0
3.43	ventilator machine	0		0		0		0		0		0		0		0		0			0		0		0		0		0		0		1		2		0		0		0		0
3.44	Venous cutdown	0		2		0		0		2		0		0		0		0			0		0		0		2		2		0		2		2		0		2		0		0
3.45	x-ray machine	0		0		0		0		0		0		0		0		0			0		0		0		0		0		0		2		2		0		2		0		1
4	Transportation equipment and medications available
4.1	gloves?	999		999		1		0		1		0		0		0		0			1		0		999		0		1		0		999		0		1		1		0		0	One dysfunctional ambulance well equipped but is donated and not in use.
4.2	IV catheters?	999		999		0		0		1		0		0		0		0			0		0		999		0		0		0		999		0		1		0		0		0
4.3	IV fluids (ANY OF THESE: normal saline, lactated ringers, dextrose solutions)?	999		999		0		0		1		0		0		0		0			0		0		999		0		0		0		999		0		1		0		0		0
4.4	stethoscope?	999		999		0		0		0		0		0		0		0			0		0		999		0		0		0		999		0		0		0		0		0
4.5	stretcher?	999		999		1		1		1		1		1		1		0			1		1		999		1		1		0		999		0		1		0		1		1
4.6	backboard?	999		999		0		0		0		0		0		0		0			0		0		999		0		0		0		999		0		0		0		0		0
4.7	cervical collar(adult)	999		999		0		0		0		0		0		0		0			0		0		999		0		0		0		999		0		1		0		0		0
4.8	cervical collar (pediatric)	999		999		0		0		0		0		0		0		0			0		0		999		0		0		0		999		0		1		0		0		0
4.9	pressure dressings?	999		999		0		0		0		0		0		0		0			1		0		999		0		0		0		999		0		0		0		0		0
4.1	splints?	999		999		0		0		0		0		0		0		0			0		0		999		0		0		0		999		0		0		0		0		0
4.11	sandbags?	999		999		0		0		0		0		0		0		0			0		0		999		0		0		0		999		0		0		0		0		0
4.12	oxygen?	999		999		0		0		1		0		0		0		0			1		1		999		0		0		0		999		0		0		0		0		0
4.13	oxygen masks (adult)	999		999		1		0		1		0		0		0		0			1		0		999		0		1		0		999		0		1		0		0		0
4.14	oxygen masks (pediatric)	999		999		0		0		0		0		0		0		0			1		0		999		0		0		0		999		0		1		0		0		0
4.15	oxygen tubing	999		999		0		0		1		0		0		0		0			1		1		999		0		0		0		999		0		1		0		0		0
4.16	obstetrical delivery kit	999		999		0		0		1		0		0		0		0			0		0		999		0		0		0		999		0		0		0		0		0
4.17	salbutamol inhaler?	999		999		0		0		0		0		0		0		0			0		0		999		0		0		0		999		0		0		0		0		0
4.18	blood pressure cuff?	999		999		0		0		0		0		0		0		0			0		0		999		0		0		0		999		0		1		0		0		0
4.19	IV diazepam?	999		999		0		0		0		0		0		0		0			0		0		999		0		0		0		999		0		0		0		0		0
4.2	PO aspirin (ANY dose)?	999		999		0		0		0		0		0		0		0			0		0		999		0		0		0		999		0		0		0		0		0
4.21	oral or IV dextrose?	999		999		0		0		0		0		0		0		0			1		0		999		0		0		0		999		0		1		0		0		0
4.22	glucometer?	999		999		0		0		0		0		0		0		0			0		0		999		0		0		0		999		0		0		0		0		0
4.23	glucose test strips?	999		999		0		0		0		0		0		0		0			0		0		999		0		0		0		999		0		0		0		0		0
4.24	pain medications (ANY OF THESE, PO or IV: diclofenac, paracetamol, tramadol, pethidine, morphine)?	999		999		0		0		0		0		0		0		0			0		0		999		0		0		0		999		0		1		0		0		0
4.25	laryngoscope and blades?	999		999		0		0		0		0		0		0		0			0		0		999		0		0		0		999		0		0		0		0		0
4.26	endotracheal tubes (adult)?	999		999		0		0		0		0		0		0		0			0		0		999				0		0		999		0		1		0		0		0
4.27	Endotracheal tubes (pediatric)?	999		999		0		0		0		0		0		0		0			0		0		999		0		0		0		999		0		0		0		0		0
4.28	bag-valve mask (adult)?	999		999		0		0		0		0		0		0		0			1		0		999		0		0		0		999		0		1		0		0		0
4.29	bag-valve mask (pediatric)?	999		999		0		0		0		0		0		0		0			1		0		999		0		0		0		999		0		0		0		0		0
4.3	pulseoximeter?	999		999		0		0		0		0		0		0		0			0		0		999		0		0		0		999		0		1		0		0		0
4.31	EKG/ECG machine?	999		999		0		0		0		0		0		0		0			0		0		999		0		0		0		999		0		1		0		0		0
4.32	Automated External Defibrillator (AED) or defibrillator	999		999		0		0		0		0		0		0		0			0		0		999		0		0		0		999		0		1		0		0		0
				999																											0		999		0
5	Triage																										0				0
5.1	triage has…																														1
5.1a	blood pressure cuff	1		1		1		1		1		0		1		999		999			1		1		1		1		1		1		1		1		1		1		1		1
5.1b	stethoscope	1		1		1		1		1		0		1		999		999			1		1		1		1		1		1		1		1		1		1		1		1
5.1c	thermometer	0		0		1		1		1		0		1		999		999			1		1		1		1		1		0		1		1		1		1		1		0
5.1d	Pulse oximetry	0		1		0		0		1		0		1		999		999			1		1		1		1		1		0		1		1		1		1		0		0
5.1e	Glucometer	0		1		1		0		1		0		0		999		999			0		0		1		1		1		0		1		1		1		0		0		1
5.1f	Wall Clock	0		0		1		0		0		0		0		999		999			1		0		1		1		0		0		1		1		1		0		0		0
																999											1
6	Record quality					1																	1						1
6.1	has EW logbook	1		1		1		0		1		1		0		1		1			1		1		1		1		1		1		1		1		1		1		1		1
6.2	EW logbook complete	1		1		1		999		1		1		999		1		1			1		1		1		1		1		1		1		1		1		0		1		1
6.3	EW logbook up to date	1		1		1		999		1		1		999		1		1			1		1		1		1		1		1		0		1		1		0		0		0
6.4	uses Electronic Medical Records	0		0		0		0		0		0		999		0		0			1		0		0		0		0		0		0		0		1		0		0		0
6.5	Electronic Medical Records functional	999		0		0		999		999		999		999		999		999			1		999		999		999		999		999		999		0		1		999		999		999
6.6	triage sheet available	0		1		999		0		1		0		0		1		0			1		1		1		1		0		1		0		1		1		1		1		0
6.7	triage sheet attached to patient’s chart	999		1		999		999		1		0		999		1		999			1		1		1		1		0		1		0		1		1		1		1		999
6.8	triage sheet complete?	999		0		999		999		1		0		999		1		999			1		1		1		1		999		1		999		1		1		1		1		999
Tab 8	Trauma Surgical Equipment for specialty services
1	orthopedic equipment									1
1.1	Small fragment set	999		999		999		999		1		0		999	999	0		0			0		0		1		0		1		1		1		1		1		1		888		0
1.2	Large fragment set	999		999		999		999		0		0		0	0	0		0			0		0		1		0		1		1		1		1		1		1		888		0
1.3	Large fragment implant	999		999		999		999		0		0		0	0	0		0			0		0		1		0		1		1		0		0		1		0		888		0
1.4	pelvic plating instrument and implant set	999		999		999		999		0		0		0	0	0		0			0		0		1		0		0		0		0		0		0		1		888		1
1.5	Mini fragment set	999		999		999		999		0		0		0	0	0		0			0		1		1		0		0		1		1		0		1		0		888		0
1.6	Reconstruction Plates set	999		999		999		999		0		0		0	0	0		0			0		0		1		0		0		1		999		1		1		0		888		0
1.7	DHS/DCS set	999		999		999		999		0		0		0	0	0		0			0		0		0		0		0		1		1		0		1		0		888		0
1.8	Major Orthopedic Set	999		999		999		999		1		1		1	1	1		0			0		1		1		1		1		1		1		1		1		1		888		1
1.9	3.5,4.0,&4.5Cannulatedscrewsset	999		999		999		999		0		1		0	0	0		0			0		0		1		0		1		1		1		1		1		1		888		0
1.1	SAW BLADES	999		999		999		999		1		0		1	1	1		1			0		1		1		1		1		0		1		0		1		1		888		1
1.11	IM Nails	999		999		999		999		1		0		0	0	1		0			0		0		1		0		0		0		0		1		1		1		888		1
1.12	Instrument sets for Intramedullary Nails	999		999		999		999		1		0		0	0	0		0			0		0		1		0		0		0		0		1		1		1		888		0
1.13	Angle blade 95ºand130º	999		999		999		999		1		0		0	0	0		0			0		0		1		0		1		1		0		1		1		0		888		1
1.14	Screws, Pines, and Wires	999		999		999		999		1		0		0	0	1		0			0		0		1		1		0		1		1		1		1		1		888		1
1.15	Cortical screw:3.5mm HexthreadgroundClassic10-40mm	999		999		999		999		0		0		0	0	0		0			0		0		0		1		1		1		1		1		1		1		888		0
1.16	Cortical Screws:4.5mmhexthreadgroundcl.	999		999		999		999		0		0		0	0	0		0			0		0		0		1		1		1		1		0		1		1		888		0
1.17	Cancellousscrews:6.5mmhalfThreaded	999		999		999		999		0		0		0	0	0		0			0		0		1		1		1		1		0		0		1		1		888		0
1.18	Anatomically contoured periarticular plate instrument	999		999		999		999		0		0		0	0	0		0			0		0		1		1		0		1		0		0		1		0		888		0
1.19	Self Compression Holes Plates : CL. Narrow3-12	999		999		999		999		1		0		0	0	0		0			0		0		1		0		1		1		0		0		1		0		888		0
1.2	Low Contact Self Compression Hole Plates (LCDCP.) (4.5) Narrow 4-14	999		999		999		999		0		0		0	0	0		0			0		0		1		0		0		1		0		0		1		0		888		0
1.21	Low Contact Self Compression 6-18	999		999		999		999		0		0		0	0	0		0			0		0		1		0		0		0		0		0		1		0		888		0
1.22	Hole Plates (LCDCP.) (4.5) Broad	999		999		999		999		1		1		0	0	0		0			0		0		1		1		0		1		1		0		1		1		888		0
1.23	Semi Tubular Plates	999		999		999		999		1		1		0	0	0		0			0		0		1		0		0		0		0		0		1		0		888		0
1.24	Dermatome skin grafting system	999		999		999		999		1		1		1	1	1		1			0		0		1		0		1		0		1		0		1		1		888		1
1.25	Drill bits 2.7,3.2,4.5,6.5	999		999		999		999		1		1		1	1	0		0			1		0		1		1		1		1		1		1		1		1		888		1
1.26	Self Compression Holes Plates 3.5 mm.	999		999		999		999		0		1		0	0	0		0			0		0		1		0		1		1		0		0		1		0		888		0
1.27	T Buttress Plates (3.5 ) for distal radius 4,5,6,7	999		999		999		999		1		0		0	0	0		0			0		0		0		1		0		1		1		1		1		0		888		0
1.28	L Buttress Plates Right 4,5,6,7	999		999		999		999		0		0		0	0	0		0			0		0		0		0		0		1		1		1		1		0		888		0
1.29	Lateral Tibial Head Buttress Plate left	999		999		999		999		1		0		0	0	0		0			0		0		1		0		0		1		0		1		1		0		888		0
1.3	Condyler buttress plates with Self compression holes. 6,7,8 9, 10,11,12	999		999		999		999		0		0		0	0	0		0			0		0		1		0		0		1		0		0		1		0		888		0
1.31	Condylar Blade Plate with Self Compression holes 95 deg 6,7,8 9,10,11,12	999		999		999		999		0		0		0	0	0		0			0		0		1		0		0		1		0		0		1		0		888		0
1.32	Screw removal set	999		999		999		999		1		1		0	0	1		0			0		0		1		1		1		1		0		1		1		1		888		1
1.33	K-wires 4 inch*1.5mm,4*1.8,4*2,6 inch treded,6*1.5,6*1.8,6*2,6*2.5,	999		999		999		999		1		0		0	0	0		0			0		0		1		1		1		1		1		1		1		1		888		0
1.34	RUSH NAILFOR Forearm DIAMETER : 2.5 MM length 20-30	999		999		999		999		0		0		0	0	0		0			0		0		1		0		0		0		1		1		1		1		888		0
1.35	RUSH NAIL FOR Forearm DIAMETER : 3.5 MM	999		999		999		999		0		0		0	0	0		0			0		0		1		0		0		0		1		1		1		1		888		0
1.36	SCHANZ PIN (different size)	999		999		999		999		1		0		0	0	0		0			0		0		1		1		0		0		1		0		1		1		888		0
1.37	Automatic Pneumatic Tourniquet	999		999		999		999		0		0		1	1			0			0		0		0		0		0		0		0		0		1		1		888		0
1.38	Amputation Set	999		999		999		999		1		1		1	1	1		1			1		1		1		1		1		1		1		1		1		1		888		1
1.39	External Fixator Set (large) 2m*4inch,2*5,2*6,2.5*4,2.5*6,3*4,3*6,4.5*6,5*6	999		999		999		999		1		1		0	0	0		0			0		1		1		1		1		1		1		1		1		1		888		1
1.4	External Fixator Set (small) 2m*4inch,2*5,2*6,2.5*4,2.5*6,3*4,3*6,4.5*6,5*6	999		999		999		999		1		1		0	0	0		0			0		1		1		1		1		1		1		1		1		1		888		1
1.41	Radiation exposure protection	999		999		999		999		0		0		0	0	0		0			0		0		0		0		0		0		0		1		1		1		888		0
1.42	Hand held Doppler ultrasound for arterial pressure examination	999		999		999		999		0		0		0	0	0		0			0		0		0		0		0		0		0		0		1		0		888		0
1.43	Power drill set	999		999		999		999		1		0		1	1	0		0			0		0		1		1		0		1		1		0		0		1		888		0
				999		999																																			888
4.2	Neurosurgical equipment					99												0			0		99								99
4.21	Craniotomy set	999		999		999		999		1		0		0	0	0		0			1		1		1		0		1		999		1		1		1		0		888		0
4.22	Burrhole Set	999		999		999		999		1		0		0	0	1		0			1		1		1		0		1		1		1		1		1		1		888		0
4.23	Bipolar Cautery	999		999		999		999		1		1		0	0	0		0			1		1		1		1		1		1		0		1		1		1		888		1
4.24	Spine Fixation Set	999		999		999		999		0		0		0	0	0		0			0		0		0		0		1		999		0		0		0		0		888		0
4.25	OR Floro	999		999		999		999		0		0		0	0	0					0		0		1		0		0		999		0		0		1		1		888		0
																									Mekelle hospital is half a century old.The staff is very welcoming and cooperative.The negative thing we observed is that the resuscitation area is out in the open coridor and there is poor triaging technique. The most common disease burden in the emergency department is trauma and infectious diseases. Another important issue that was raised is the lack of security in the emergency department and…
																										t
