# Supplementary material for: Emergency capacity analysis in Ethiopia: Results of a baseline emergency facility assessment
Source: PLoS One. 2022 Jan 21;17(1):e0258310. doi: 10.1371/journal.pone.0258310 (PMC8782317; doi:10.1371/journal.pone.0258310)
Supplement: S2 Data — (XLSX) [file pone.0258310.s003.xlsx]

## Sheet: 4
Key		Primary				General									Tertiary
Point	Answer	Houzane University	Addis-Alem	Adare	Sabian	adama	Gambella	Dubti	shashmene	Melka oda	Minilik	Tirunesh beijing	Yirgalemal	Mekelle University	Asela	Awassa	jimma	Felegehiwot	St.Paul	Ayder Primary Hospital	Gondar University	Hiwotfana	Dilchora
1	Yes										Missing
0	No
888	Don't know
999	N/A
	More detailed Key used
TAB 4: Emergency Care Area (ECA) Physician or Nurse in Charge
5. Storage and Restocking of Medications: The accessibility of the emergency medicines at this hospital
5.1	Its own stock of any emergency medications?	1	1	1	1	1	1	1	1	1	Missing	1	1	1	1	0	1	1	1	1	1	1	1
5.2	All providers have access?	1	1	1	1	1	1	1	1	1		1	1	1	1	999	1	1	1	1	1	1	1
5.3a	Functioning Refigerator?	0	0	0	0	0	1	1	1	0		1	0	1	1	0	1	1	0	0	1	1	1
5.3b	Medication storage?	1	1	1	1	1	1	999	999	1		999	1	999	999	1	999	999	1	1	999	999	999
5.4	How frequently checked?	1	2	1	1	2	2	0	2	2		2	1	2	2	999	2	2	1	2	every two weeks	1, Every 15 days	2
5.5a	Staff Documentation	1	1	1	0	1	1	1	1	1		1	1	0	1	999	1	1	1	1	1	1	0
5.5b	Staff Documentation present?	0	0	0	999	1	1	0	1	1		1	1	999	1	999	1	1	1	1	1	1	999
6 Appropriate Use and Maintenance of Equipment
6.1	Orientation of new staff on equipments?	1	0	1	1	1	0	1	1	1	Missing	1	1	1	1	1	1	0	1	1	0	1	1
6.2a	suction machine	1	0	0	1	1	999	1	1	1		1	1	1	1	0	1	0	1	1	999	1	1
6.2b	cardiac monitor	999	999	999	999	1	999	999	0	999		1	1	999	999	0	1	999	1	1	999	999	1
6.2c	oxygen flow meter	1	0	0	1	1	999	1	1	1		1	1	1	1	0	1	0	1	1	999	1	1
6.2d	manual pulse oximetry	1	0	0	1	1	999	1	1	1		1	1	1	1	0	1	0	1	1	999	1	1
6.2e	manual blood pressure cuff	1	0	0	1	1	999	1	1	1		1	1	1	1	0	1	0	1	1	999	0	1
6.2f	Automated External Defibrillator (AED) or defibrillator	999	999	999	999	0	999	999	0	999		1	0	999	0	0	0	999	1	1	999	999	999
6.2g	Continuous Positive Airway Pressure (CPAP) Machine	999	999	999	999	0	999	999	0	999		999	999	999	999	999	999	999	0	999	999	999	999
6.2h	Invasive Mechanical Ventilation	999	999	999	999	0	999	999	0	999		999	999	999	0	999	999	999	1	999	999	999	999
6.2i	Ultrasound	999	999	999	999	0	999	999	0	999		999	999	999	1	0	1	999	1	1	999	999	999
6.2j	ECG	999	999	999	999	0	999	999	0	999		1	1	999	0	0	1	0	1	1	999	999	999
6.2k	Infuser	999	999	999	999	0	999	999	0	999		1	999	999	0	999	999	999	1	999	999	999	999
6.2l	Crash Cart	1	999	999	999	0	999	999	0	999		1	999	1	1	999	999	999	1	1	999	999	999
6.3	Supplies or equipment locked?	1	0	0	1	1	1	0	1	1		0	1	1	1	1	1	0	0	0	0	1	0
6.3b	staff member always has key?	1	999	999	1	1	1	999	1	1		999	1	1	0	0	1	999	999	999	999	1	999
6.4a	suction machine	1	0	999	0	0	999	0	0	0		0	1	1	0	0	0	0	0	0	0	0	0
6.4b	cardiac monitor	999	999	999	999	0	999	0	0	0		0	1	999	0	0	0	999	0	0	999	999	0
6.4c	oxygen flow meter	1	0	999	0	0	0	0	0	0		0	1	1	0	0	0	0	0	0	0	1	0
6.4d	manual pulse oximetry	1	0	0	0	0	0	0	0	0		0	1	1	0	0	0	0	0	0	0	0	0
6.4e	manual blood pressure cuff	1	0	0	0	0	0	0	0	0		0	1	1	0	0	0	0	0	0	0	0	0
6.4f	Automated External Defibrillator (AED) or defibrillator	999	999	0	999	0	999	999	0	0		0	0	1	0	0	0	999	0	0	0	999	999
6.4g	Continuous Positive Airway Pressure (CPAP) Machine	999	999	999	999	999	999	999	0	0		0	999	999	0	999	0	999	0	999	999	999	999
6.4h	Invasive Mechanical Ventilation	999	999	999	999	999	999	999	0	0		0	999	999	0	999	0	999	0	999	999	999	999
6.4i	Ultrasound	999	999	999	999	999	999	999	0	0		0	999	999	0	0	0	999	0	0	999	999	999
6.4j	ECG	999	999	999	999	999	999	999	0	0		0	1	999	0	0	0	0	0	0	0	999	999
6.4k	Infuser	999	999	999	999	999	999	999	0	0		0	999	999	0	999	0	999	0	999	999	999	999
6.4l	Crash Cart	0	999	999	999	999	999	999	0	0		0	999	0	0	999	0	999	0	0	999	999	999
6.5a	Maintenance log?	1	999	0	999	1	0	999	1	1		999	999	0	1	999	0	0	1	999	0	0	999
6.5b	Was there a log for equipment?	0	999	999	999	999	0	999	1	1		999	1	999	1	999	0	0	1	999	0	999	999
6.6	Hospital repair small equipment?	0	888	0	1	1	1	1	1	0		1	1	1	0	1	0	2	1	0	1	0	1
6.7	Access all needed equipment?	1	1	1	0	1	1	0	1	1		1	1	1	1	1	1	0	0	1	0	1	0

## Sheet: 5
Key		Primary				General									Tertiary
Point	Availability	Houzane University	Addis-Alem	Adare	Sabian	adama	Gambella	Dubti	shashmene	Melka oda	Minilik	Tirunesh beijing	Yirgalemal	Mekelle University	Asela	Awassa	jimma	Felegehiwot	St.Paul	Ayder Primary Hospital	Gondar University	Hiwotfana	Dilchora
2	Always										Missing
1	Sometimes
0	Never
888	Don't Know
999	N/A
	Different Key used
TAB 5: Blood Storage and Laboratory
1. Blood Blank
1.1	24 hour access for cross matching? (Tab 4 key)	1	1	1	1	1	1	1	1	1	Missing	1	1	1	1	1	1	1	1	1	1	1	1
1.2	How often was blood transfusion available?	2	2	1	1	2	1	2	2	1		2	2	2	2	2	2	2	1	2	2	2	2
1.3	pRBC Available during visit? (Tab 4 key)	1	0	1	1	1	0	1	1	1		1	1	1	1	0	1	0	1	1	1	1	1
1.4	How often platelet transfusion available?	0	0	0	0	1	0	0	999	0		1	0	0	0	0	0	2	2	1	2	0	0
1.5	Was platelet available during your visit? (Tab 4 key)	0	0	0	0	0	0	0	999	999		0	0	0	0	0	0	0	0	0	0	0	0
1.6	How often Fresh Frozen Plasma transfusion available?	0	0	0	0	1	0	0	0	0		2	1	0	1	0	0	0	2	1	1	1	2
1.7	Was FFP available? (Tab 4 key)	0	999	0	0	0	0	0	999	999		1	0	0	0	0	0	0	0	1	0	0	1
1.8	How often were o negative blood transfusion available?	0	1	1	0	1	0	1	1	1		1	2	1	1	1	1	1	0	1	1	1	1
1.9	Was O negative blood transfusion available? (Tab 4 key)	0	0	0	0	0	0	0	0	0		0	0	1	0	0	0	0	0	1	0	1	0
2. Laboratory: Are the following laboratory tests always available?
2.1a	Gram staining?	1	0	2	0	0	2	2	2	2	Missing	0	2	2	2	2	2	2	0	2	0	1	1
2.1b	Acid-fast staining?	2	2	2	2	2	2	2	2	2		2	2	2	2	2	2	2	0	2	0	2	2
2.1c	Hemoglobin levels?	2	2	2	1	2	2	2	2	2		2	2	2	2	2	2	2	2	2	0	2	2
2.1d	Complete blood cell counts?	1	0	2	2	2	1	2	2	2		2	2	1	2	2	2	2	2	2	0	2	2
2.1e	Typing &cross matching?	2	2	2	2	2	2	2	2	2		2	2	2	2	2	2	2	2	2	2	2	2
2.1f	Blood film for malaria parasites?	2	2	2	2	2	2	2	2	2		2	2	2	2	2	2	2	2	2	2	2	2
2.1g	Blood glucose levels?	2	2	2	2	2	2	2	2	2		2	2	2	2	2	2	2	2	2	2	2	2
2.1h	HIV testing?	0	1	0	2	999	0	1	1	2		0	2	1	2	0	0	2	0	1	2	2	2
2.1i	Cerebral Spinal Fluid microscopy?	0	0	1	0	0	1	2	2	2		0	2	2	2	2	2	2	2	2	2	2	1
2.1j	Urinalysis or urine dipstick?	2	2	2	2	2	2	2	2	2		2	2	2	2	2	2	2	2	2	2	2	2
2.1k	Stool for Ova and Parasites?	2	2	2	2	2	2	2	2	2		2	2	2	2	2	2	2	2	2	2	2	2
2.1l	Electrolyte panels (ANY OF THESE: Na, K, Cl)?	0	0	1	0	0	0	0	1	0		0	0	0	0	0	999	2	2	2	2	0	1
2.1m	Blood Gas (pH, HCO3)	0	0	1	0	0	0	0	999	0		0	0	0	0	0	999	999	0	0	0	1	0
2.1n	Coagulation studies (ANY OF THESE: APTT/PT/INR/clotting time/bleeding time)?	0	0	0	0	0	0	0	999	0		0	0	0	0	2	2	2	2	2	2	0	0
2.1o	CSF studies (glucose/protein)	0	0	1	0	0	2	2	2	0		0	2	0	0	2	1	1	2	2	2	0	1
2.1p	CSF studies (Cell Count)	0	0	1	0	0	0	2	2	2		0	2	1	2	2	2	2	2	2	2	2	1
2.1q	Liver function tests ((ANY OF THESE: AST,ALT, AP,GGT)?	0	0	2	2	2	2	1	1	1		0	2	1	2	2	2	2	2	2	2	2	0
2.1r	Kidney studies((ANY OF THESE: BUN/Creatinine)?	0	0	2	2	2	2	1	1	1		0	2	2	2	2	2	2	2	2	2	2	0
2.1s	Cardiac markers ((ANY OF THE FOLLOWING: troponins/Creatine Phosphokinase)?	0	0	0	0	0	0	0	999	1		0	0	0	2	2	2	2	0	2	2	1	0
2.1t	Lactate?	0	0	1	0	0	0	0	999	0		0	2	0	0	1	0	0	0	0	0	0	0
2.1u	Blood Cultures?	0	0	0	0	0	0	0	999	0		0	1	0	1	0	0	2	0	2	2	0	0
2.1v	Cerebral Spinal Fluid cultures?	0	0	0	0	0	0	0	999	0		0	0	0	1	2	2	2	0	2	2	0	0
2.1w	Urine cultures?	0	0	2	0	0	0	0	999	0		0	1	0	1	2	2	2	2	2	2	0	0
2.1x	Stool cultures?	0	0	2	0	0	0	0	999	0		0	1	0	1	2	0	2	2	2	2	0	0
2.1y	Pregnancy Test	2	2	2	2	2	1	2	2	2		1	2	2	2	2	2	2	2	2	2	2	2

## Sheet: 7.1, EPEC
Key		Primary				General									Tertiary
Point	Availability	Houzane University	Addis-Alem	Adare	Sabian	adama	Gambella	Dubti	shashmene	Melka oda	Minilik	Tirunesh beijing	Yirgalemal	Mekelle University	Asela	Awassa	jimma	Felegehiwot	St.Paul	Ayder Primary Hospital	Gondar University	Hiwotfana	Dilchora
2	In Emergency Care Area										Missing
1	In Pharmacy
0	Not available
Tab 7.1 Survey Checklist: Essential emergency medicines
1.1	10% dextrose	0	0	0	0	0	2	1	0	0		0	0	0	0	0	0	0	0	0	0	0	0
1.2	acetazolamide	0	2	0	0	0	0	2	1	1		1	1	0	1	1	0	0	0	1	0	1	1
1.3	activated charcoal	0	0	0	0	0	0	0	0	0		0	1	0	0	0	0	0	0	0	0	1	0
1.4	acyclovir IV	0	0	1	1	1	0	1	1	1		0	0	0	1	1	0	0	0	1	0	1	1
1.5	adenosine	0	0	1	0	0	0	0	0	1		0	2	0	0	1	2	0	1	0	0	0	0
1.6	adrenaline 1:1000	2	2	1	2	2	2	2	0	2		0	1	2	1	1	2	1	2	2	2	2	2
1.7	adrenaline 1:10,000	2	0	1	0	0	0	0	2	0		2	0	2	1	1	0	1	0	2	2	0	0
1.8	amiodarone	0	0	1	0	0	0	0	0	0		0	1	0	0	1	0	0	2	0	0	0	0
1.9	Antibiotics (IV)			0					1				0			1
1.9.a	Metrondiazole	1	1	1	1	1	1	1	1	1		2	1	1	1	1	2	2	1	1	0	1	1
1.9.b	Ceftriaxone	1	1	1	1	1	1	1	1	1		2	1	1	1	1	2	2	1	2	1	1	1
1.9.c	Amoxacillin/Clavulanic acid	0	2	1	0	1	0	1	1	1		0	1	0	1	1	0	2	1	0	1	0	1
1.9.d	Gentamycin	1	2	0	1	1	1	1	1	1		1	1	1	1	1	0	2	1	1	1	1	1
1.9.e	Cirprofloxacin	0	0	1	1	1	1	1	1	1		1	1	0	1	1	1	2	1	0	1	0	1
1.9.f	Clindamycin	0	0	0	0	1	0	1	1	1		0	1	0	1	1	0	2	0	0	0	0	1
1.9.g	Vancomycin	0	0	1	0	1	0	0	1	1		0	1	0	1	1	2	2	1	0	0	1	0
1.1	antivenom (snake)	0	0	0	0	1	1	2	0	0		0	0	0	0	1	0	1	1	1	0	1	1
1.11	aspirin	1	2	0	1	1	1	1	1	1		1	1	1	1	1	1	2	1	2	1	1	2
1.12	atropine	1	2	2	2	2	2	2	2	2		2	2	2	2	1	2	2	2	2	2	2	2
1.13	IV beta-blocker	0	2	1	1	1	0	0	1	1		0	1	0	1	1	2	0	1	0	0	1	0
1.14	beta-lactam antibiotic (any oral)	1	1	1	1	1	0	1	1	1		2	1	2	1	1	2	0	2	1	1	1	1
1.15	calcium channel blockers (IV)	0	0	0	1	0	1	1	1	1		0	0	0	1	1	2	0	1	0	0	1	0
1.16	calcium gluconate	1	2	1	2	1	1	1	1	1		1	1	2	2	0	2	2	1	2	2	1	1
1.17	calcium hydroxide	0	0	0	0	1	0	1	1	1		0	0	0	0	0	0	0	0	0	1	0	0
1.18	captopril PO	0	1	1	0	0	0	1	1	0		0	1	0	1	0	0	1	0	1	0	1	0
1.19	cryoprecipitate	0	0	0	0	0	0	0	0	0		0	0	0	0	0	0	0	0	0	0	0	0
1.2	dDAVP	0	0	0	0	0	0	0	0	0		0	0	0	0	0	0	0	0	0	0	0	0
1.21	desferoxamine	1	0	0	0	0	0	0	0	0		0	0	0	0	0	0	0	0	0	0	0	0
1.22	dexamethasone	1	2	1	1	2	2	2	2	2		2	2	1	2	1	2	1	1	2	1	1	2
1.23	diazepam	0	2	2	2	2	1	2	2	2		2	2	1	1	1	2	2	2	2	2	2	1
1.24	digoxin	0	1	1	0	1	1	2	1	1		2	1	1	1	1	1	1	2	1	0	1	1
1.25	digoxine immune FAB (digiFAB, digibind)	1	0	0	0	0	0	0	0	0		0	0	0	0	0	0	0	0	0	0	0	0
1.26	diphenhydramine	0	0	1	1	1	1	1	1	1		1	1	1	1	1	0	1	1	2	0	1	1
1.27	enoxaparin	0	0	0	0	0	0	0	0	0		0	0	0	0	1	0	1	1	0	0	0	0
1.28	ethanol	0	0	0	1	0	1	0	0	0		1	0	0	0	0	0	2	1	2	2	1	1
1.29	etomidate	0	0	0	0	0	0	0	0	0		0	0	0	0	0	0	0	0	0	0	0	0
1.3	factor 8 concentrate	1	0	0	0	0	0	0	0	0		0	0	0	0	0	0	1	0	0	0	0	0
1.31	ferrous sulfate	0	1	1	1	1	1	1	1	1		0	1	1	1	1	0	1	0	1	1	1	2
1.32	folic acid	1	1	1	1	1	1	1	1	1		1	1	1	1	1	2	1	1	1	1	1	2
1.33	furosemide	1	0	2	2	2	1	2	2	2		2	2	2	2	1	2	2	2	2	2	1	2
1.34	glucagon	0	0	0	0	0	0	0	0	0		0	1	0	0	0	0	0	0	0	0	0	0
1.35	dextrose 40 or 50% injection	2	2	2	2	2	2	2	2	2		2	2	2	2	1	2	2	1	2	2	2	2
1.36	dextrose containing IV fluids (D5W, D10W)	2	2	1	2	2	2	2	2	2		2	2	2	2	1	2	2	2	2	2	2	1
1.37	haloperidol IV or IM	0	0	1	0	1	1	2	1	1		1	1	0	1	1	0	1	1	1	1	1	1
1.38	hydralazine	2	2	1	2	1	2	2	2	2		2	1	1	2	1	2	2	1	2	2	1	2
1.39	hydrocortisone	1	1	1	0	2	2	2	2	2		2	2	0	2	1	2	2	1	2	0	1	0
1.4	hydroxycobalamin	0	0	0	0	0	0	0	1	1		0	0	0	1	0	0	0	0	1	0	0	0
1.41	hypertonic saline	0	0	0	0	0	0	0	0	0		0	0	0	0	0	2	0	0	0	0	0	0
1.42	insulin	0	2	1	1	1	1	2	2	1		2	1	2	2	1	2	1	1	1	1	1	1
1.43	ipratropium	0	0	0	0	0	0	0	0	0		0	0	0	0	0	0	0	0	0	0	0	0
1.44	isoniazid	1	1	1	1	1	1	1	1	1		0	1	0	2	1	1	0	1	0	0	1	1
1.45	kayexalate	0	0	0	0	0	0	0	0	0		0	0	0	0	0	0	0	0	0	0	0	0
1.46	ketamine	1	1	1	1	1	0	1	0	0		1	0	0	1	1	2	0	1	1	0	1	1
1.47	lactulose	0	0	0	0	1	0	0	1	1		0	0	0	0	0	0	1	0	0	0	0	0
1.48	lidocaine (without adrenalin)	2	2	2	2	2	2	2	2	1		2	2	2	2	1	1	0	2	2	1	2	2
1.49	lidocaine with adrenalin	2	0	2	2	2	1	2	2	2		2	2	2	2	1	2	2	2	2	0	1	2
1.5	low molecular weight heparin	0	0	1	1	1	1	1	1	1		1	0	0	1	0	2	1	1	0	0	1	1
1.51	magnesium	1	2	1	0	2	1	1	2	1		1	1	2	2	1	1	2	2	1	1	0	2
1.52	mannitol	0	0	1	0	1	0	2	0	1		1	1	0	1	1	2	1	1	2	1	1	1
1.53	metoclopramide	1	2	1	2	2	2	2	2	2		1	2	2	2	1	2	2	1	2	1	2	2
1.54	methylene blue	0	0	1	1	0	1	0	0	0		0	0	0	0	1	0	0	0	0	0	1	1
1.55	misoprostol (IV)	1	0	1	1	2	1	1	2	2		1	1	0	1	1	0	1	0	1	1	1	1
1.56	n-acetylcysteine	0	0	0	0	0	0	0	0	0		0	0	0	0	1	2	0	0	0	0	1	0
1.57	narcan (naloxone)	0	0	0	0	0	0	1	0	0		0	1	0	1	1	0	0	0	0	0	0	0
1.58	narcotic (IV)	1	1	1	1	2	2	1	1	2		2	1	2	1	1	2	2	2	2	1	2	1
1.59	nifedipine	1	1	1	1	1	1	2	1	1		1	2	1	1	1	1	1	1	2	1	1	1
1.6	nitroglycerine	0	0	0	0	0	0	0	0	0		0	0	0	0	1	1	1	0	0	0	1	1
1.61	nitroprusside	0	0	0	0	0	0	0	0	0		0	0	0	0	0	0	0	0	0	0	0	0
1.62	norepinephrine	0	0	1	0	0	1	0	0	0		0	0	0	0	0	0	0	0	0	0	0	1
1.63	NSAID (IV)	2	2	1	2	2	1	2	2	2		2	2	2	1	1	2	2	2	2	2	1	2
1.64	Pralidoxime	0	0	1	0	0	1	0	0	0		0	0	0	0	1	0	0	0	0	0	0	0
1.65	octreotide	0	0	2	0	0	0	0	0	0		0	0	0	0	0	0	0	0	0	0	0	0
1.66	oral rehydration therapy	2	2	2	2	2	1	1	2	1		2	1	2	1	1	2	2	1	2	2	1	2
1.67	paracetamol	1	2	2	1	1	1	1	2	1		1	1	2	1	1	2	2	1	2	1	1	2
1.68	petroleum jelly	0	1	0	0	1	0	1	2	2		0	1	0	1	1	1	2	2	2	2	1	0
1.69	phenobarbital (IV)	0	0	0	0	0	1	0	1	1		0	0	0	1	0	0	0	0	0	0	0	0
1.7	phenylephrine	0	0	0	0	0	1	0	0	0		0	0	0	0	0	0	0	0	0	0	0	0
1.71	phenytoin (IV)	0	0	0	0	0	1	0	1	1		0	0	0	1	1	0	0	1	0	0	0	0
1.72	physostigmine	1	0	1	0	0	0	0	0	0		0	0	2	0	0	0	0	0	0	0	0	0
1.73	potassium chloride	1	1	1	2	1	1	1	1	1		2	1	1	2	1	2	1	2	2	1	1	1
1.74	prednisolone	0	2	1	1	1	1	1	1	1		2	1	1	1	1	0	1	1	2	1	1	1
1.75	propofol	1	0	0	1	1	0	1	0	0		1	1	0	0	1	2	0	2	1	0	1	1
1.76	protein pump inhibitors (IV)	1	0	1	0	1	1	0	1	1		1	0	2	1	1	2	1	1	2	0	0	1
1.77	PTU	0	0	1	0	1	1	1	1	1		1	1	0	1	1	1	1	0	1	0	1	1
1.78	pyridoxine	1	1	1	1	1	1	1	1	1		1	1	0	1	1	1	1	1	1	0	1	1
1.79	rabies vaccine	2	2	0	0	1	0	0	2	1		0	0	2	2	0	0	0	0	0	0	0	0
1.8	Rh-antibody (RhIG, RhoGAM)	0	0	1	0	1	0	1	2	1		0	1	0	1	1	1	0	0	2	0	1	1
1.81	rocuronium(IV)	0	0	1	0	1	0	0	0	0		0	0	0	0	0	0	0	0	0	0	0	0
1.82	salbutamol	2	2	1	1	1	1	2	1	1		2	2	2	1	1	1	1	1	2	1	1	1
1.83	sodium bicarbonate	0	0	0	0	1	0	0	1	1		0	0	0	1	1	0	0	2	1	0	Missing	1
1.84	stool softener	1	1	1	1	1	0	1	1	1		1	2	0	1	1	0	1	1	2	1		1
1.85	succinylcholine	0	0	1	1	1	0	1	1	0		1	0	0	1	1	2	0	0	0	0		1
1.86	sugary oral drink (juice)	0	0	0	0	0	0	0	0	1		0	0	0	1	0	0	0	0	0	0		0
1.87	tetanus anti-toxin	1	2	1	1	1	1	2	2	1		1	2	0	1	1	2	1	1	1	1		1
1.88	tetracycline ointment	1	2	1	1	1	1	1	1	1		2	1	1	1	1	0	2	0	1	1		1
1.89	thiamine	0	0	0	0	1	0	0	1	1		0	0	0	2	0	0	0	1	0	0		0
1.9	thiopental	0	0	1	1	1	0	1	0	0		0	0	0	0	1	1	0	2	1	0		1
1.91	thrombolytic (alteplase, streptokinase)	0	0	0	0	0	0	0	0	0		0	0	0	0	0	0	0	0	0	0		0
1.92	Tranexamic acid (TXA)	0	0	0	0	0	0	0	0	0		0	0	0	0	0	0	0	0	0	0		0
1.93	topical antibiotic(Any)	1	1	1	1	1	2	2	1	1		1	1	0	1	1	2	0	1	1	1		1
1.94	unfractionated heparin	0	0	1	0	1	0	1	1	1		0	0	0	1	0	2	1	1	1	1		0
1.95	vitamin K (IV)	1	2	1	1	1	1	1	2	1		1	1	1	1	1	2	1	1	2	1		1
1.96	warfarin	0	0	1	1	1	1	1	1	1		1	1	0	1	1	1	1	1	1	1		1

## Sheet: 7.2, EPEC
Key		Primary				General									Tertiary
Point	Available and Functional	Houzane University	Addis-Alem	Adare	Sabian	adama	Gambella	Dubti	shashmene	Melka oda	Minilik	Tirunesh beijing	Yirgalemal	Mekelle University	Asela	Awassa	jimma	Felegehiwot	St.Paul	Ayder Primary Hospital	Gondar University	Hiwotfana	Dilchora
1	Yes										Missing
0	No
Tab 7.2	Essential Emergency Supplies (consumables): Does the Emergency Care Area have the following supplies currently available AND functional?
2.1	arterial blood gas measuring kit	0	0	0	0	0	0	0	0	0		0	0	0	0	0	0	0	0	0	0	0	0
2.2	blood glucose monitor strips/reagent	0	1	1	1	1	0	1	1	1		1	1	1	1	1	0	1	1	1	1	0	1
2.3	casting padding	0	1	0	0	1	0	1	0	1		1	1	1	1	1	0	1	1	0	1	0	0
2.4	central line kit	0	0	0	0	0	0	0	0	0		0	0	0	0	0	0	0	1	0	0	0	0
2.5	cervical Collar	0	0	0	0	0	0	0	0	1		1	1	0	0	1	1	1	1	1	0	1	1
2.6	suction tubing	0	1	1	1	1	0	1	1	1		1	0	1	1	1	1	1	1	1	1	1	0
2.7	chest tube (various sizes)	0	1	0	0	1	0	0	0	0		1	0	0	0	1	1	1	1	1	1	0	0
2.8	crutches	0	0	0	0	0	0	0	0	0		0	0	0	0	0	0	0	1	1	0	0	0
2.9	diagnostic peritoneal lavage catheter	0	0	0	0	0	0	0	0	0		0	0	0	0	0	0	0	1	0	0	0	0
2.1	elastic bandage	0	1	0	1	1	0	1	0	1		1	1	0	1	0	0	1	1	1	1	0	0
2.11	endotracheal tube	0	0	0	0	1	0	0	0	0		1	1	1	0	1	1	1	1	1	1	0	0
2.12	fresh frozen plasma	0	0	0	0	0	0	0	0	0		0	0	0	0	0	1	1	0	0	0	0	0
2.13	ice pack	0	1	0	0	0	0	0	1	0		0	0	1	1	0	1	1	0	0	0	0	1
2.14	injection needles	1	1	0	1	1	1	1	1	1		1	1	1	1	0	1	1	1	1	1	1	1
2.15	IV catheter	1	1	1	1	1	0	1	1	1		1	1	1	1	0	1	1	1	1	1	1	1
2.16	IV fluid (normal saline, Ringer's lactate)	1	1	1	1	1	1	1	1	1		1	1	1	1	0	1	1	1	1	1	1	1
2.17	IV tubing	0	1	1	1	1	0	1	1	1		1	1	1	1	0	1	1	1	1	1	0	1
2.18	laryngeal mask airway	0	0	0	0	0	0	0	0	0		0	0	0	0	1	0	0	1	1	0	1	0
2.19	lumbar puncture needle	0	0	0	0	1	0	0	1	0		1	0	0	0	1	1	1	1	0	1	1	0
2.2	nasal packing	0	1	1	0	0	1	0	1	1		1	1	0	1	1	0	0	0	0	0	0	0
2.21	nasogastric tube	1	1	0	1	1	0	1	1	1		1	1	1	1	0	0	1	1	1	1	1	1
2.22	nasopharyngeal airway	0	0	0	0	1	0	0	0	0		0	1	0	0	1	0	1	1	0	0	1	0
2.23	non-elastic bandage	1	0	1	1	1	1	1	1	1		1	0	0	0	0	1	0	1	1	1	1	1
2.24	CPAP mask with tubing	0	0	0	0	0	0	0	0	1		0	0	0	1	0	0	0	1	0	0	0	0
2.25	Oropharyngeal airway	0	1	0	1	1	1	0	0	0		1	1	1	0	1	1	1	1	1	1	1	1
2.26	plaster of Paris rolls	1	1	0	0	1	0	1	0	1		1	1	1	1	0	1	1	1	1	1	0	0
2.27	pleural drain system	0	0	0	0	1	0	0	0	0		0	0	0	1	1	0	1	1	1	1	0	0
2.28	Scalpel blades	1	1	1	1	1	1	1	1	1		1	1	0	1	0	1	1	1	0	0	1	1
2.29	Silver nitrate sticks	1	0	0	0	0	0	0	0	1		0	0	0	0	1	0	0	0	0	1	0	0
2.3	Skin disinfectant	1	1	1	1	1	1	1	1	1		1	1	1	1	1	1	1	1	1	0	1	1
2.31	Skin stapler	0	0	1	0	0	0	0	0	0		0	0	0	0	0	0	0	0	0	1	0	0
2.32	Steri-strips	0	0	0	0	0	0	0	0	0		0	0	0	0	0	0	0	1	0	1	0	0
2.33	Sterile bowl	1	1	0	0	1	0	1	1	1		1	0	1	1	0	1	1	1	1	1	0	0
2.34	Sterile drape	1	1	1	1	1	0	1	1	1		1	0	1	1	1	0	1	1	1	1	1	0
2.35	sterile gauze	1	1	1	1	1	1	1	1	1		1	1	1	1	1	1	1	1	1	1	1	1
2.36	sterile gloves	1	1	1	1	1	0	1	1	1		1	1	1	1	1	1	1	1	1	1	1	1
2.37	sterile irrigation fluid (saline, water)	1	1	1	1	1	0	1	1	1		1	1	1	1	1	1	1	1	1	1	1	1
2.38	stockinette	0	1	0	0	0	0	0	0	0		0	0	0	0	0	0	0	1	0	0	0	0
2.39	suprapubic catheter/trochanter set	1	1	0	0	1	0	0	0	1		1	0	1	1	0	0	1	1	0	1	0	0
2.4	suture and needle (non- absorbable/nylon/ polypropylene/silk)	1	1	1	1	1	1	1	1	1		1	1	1	1	1	0	1	1	1	1	0	1
2.41	syringes (5-20ml)	1	1	1	1	1	1	1	1	1		1	1	1	1	0	1	1	1	1	1	1	1
2.42	tape	1	1	0	1	1	1	1	1	1		1	1	1	1	1	1	1	1	1	0	1	1
2.43	ultrasound gel	1	0	0	0	0	0	0	0	0		0	0	1	0	1	1	0	1	1	0	0	0
2.44	urethral catheter (foley) with drainage bag	1	1	0	1	1	1	1	1	1		1	1	1	1	0	0	1	1	1	1	0	1
2.45	urinalysis dipstick/reagent	0	1	0	0	0	0	1	0	0		0	0	0	0	0	0	1	1	1	1	0	1
2.46	urine collection bag	0	1	0	0	1	0	1	1	1		0	1	1	1	0	0	1	1	1	1	0	1
2.47	urine pregnancy test	0	1	0	0	0	0	1	0	0		0	0	0	0	0	0	1	0	1	1	0	1
2.48	venturi mask	1	0	0	0	1	0	0	1	1		1	0	1	1	0	1	0	1	1	0	0	0

## Sheet: 7.3, EPEC
Key		Primary				General									Tertiary
Point	Availability in Emergency Care Area	Houzane University	Addis-Alem	Adare	Sabian	adama	Gambella	Dubti	shashmene	Melka oda	Minilik	Tirunesh beijing	Yirgalemal	Mekelle University	Asela	Awassa	jimma	Felegehiwot	St.Paul	Ayder Primary Hospital	Gondar University	Hiwotfana	Dilchora
2	Yes, AND Functional										Missing
1	Yes, NOT Functional
999	Yes, NOT assessable due to power outage
0	Not Avalable in Emergency Care Area
7.3 Essential emergency equipment (Non-consumables)
3.1	AED/defibrillator	0	0	0	0	0	0	0	0	0		2	2	0	0	2	2	2	2	2	1	0	0
3.2	alligator forceps	2	0	0	0	2	2	2	2	2		2	0	2	2	2	2	1	2	2	2	0	0
3.3	bag-valve-mask (adult, child, infant sizes)	2	2	2	2	2	2	2	2	2		2	2	2	2	2	2	2	2	2	2	2	2
3.4	Backboard	0	0	1	0	0	0	1	0	0		2	0	0	0	2	0	2	2	0	0	2	0
3.5	blood glucose monitor (fingerstick)	0	2	2	2	2	2	2	2	2		2	2	2	2	2	0	2	2	2	2	0	2
3.6	blood pressure cuffs (various sizes)	2	2	2	2	2	2	2	2	2		2	2	2	2	2	2	2	2	2	2	2	2
3.7	borehole at neurosurgery	0	0	0	0	0	0	0	0	0		0	0	0	0	0	0	1	0	0	2	0	0
3.8	capnography device	0	0	0	0	0	0	0	0	0		0	0	0	0	0	0	1	2	0	0	0	0
3.9	cardiac monitor	0	0	0	0	2	0	1	0	0		2	2	0	0	2	2	1	2	2	1	0	1
3.1	cardiac monitor leads/EKG leads	0	0	0	0	2	0	0	0	0		2	2	0	0	2	2	1	2	2	1	0	999
3.11	CPAP machine	0	0	0	0	0	0	0	0	0		0	0	0	0	0	0	1	2	0	0	0	0
3.12	cervical collar	0	0	0	0	2	0	0	0	2		2	2	0	0	2	2	2	2	2	0	2	0
3.13	curved clamp	0	0	0	0	2	2	0	0	2		2	2	0	2	2	2	2	2	2	0	2	2
3.14	EKG machine	0	0	0	0	0	0	0	0	0		2	2	0	0	2	2	2	2	2	2	0	1
3.15	fetal monitoring (CTG)	0	0	0	0	0	0	2	0	0		0	0	0	0	0	0	2	0	2	0	0	0
3.16	forceps	2	2	2	2	2	2	2	2	2		2	2	2	2	2	2	2	2	2	2	2	2
3.17	hemostat	2	2	2	0	2	2	2	2	2		2	2	2	2	2	0	2	2	2	2	0	0
3.18	Intraosseous Set	0	0	0	0	0	0	0	0	0		0	0	0	2	0	0	1	0	0	0	0	0
3.19	Infusion Pump	0	0	0	0	0	0	0	0	0		2	0	0	0	0	0	1	2	0	0	0	0
3.2	laryngoscope	0	2	0	0	2	0	0	0	0		0	2	2	0	2	2	2	2	2	0	0	0
3.21	laryngoscope blade	0	2	0	0	2	0	0	0	0		0	2	2	0	2	2	2	2	2	0	0	0
3.22	Lumbar Braces	0	0	0	0	0	0	0	0	0		2	0	0	0	2	0	1	2	0	0	0	0
3.23	nasal cannula	2	2	2	2	2	2	2	2	2		2	2	2	2	2	2	2	2	2	2	2	2
3.24	needle driver	2	2	0	0	2	0	2	2	2		2	0	2	2	2	2	2	2	2	2	2	2
3.25	non-rebreathe mask	2	0	0	0	2	0	2	0	0		0	0	2	2	2	0	1	2	2	0	0	0
3.26	Nebulizer	2	0	0	0	0	0	0	2	2		2	2	2	0	0	2	1	2	2	0	0	0
3.27	oxygen saturation monitor	2	2	0	2	2	2	2	2	2		2	2	2	2	2	2	2	2	2	2	2	1
3.28	oxygen source	2	2	2	2	2	2	2	2	2		2	2	2	2	2	2	2	2	2	2	2	2
3.29	Oxygen concentrator	2	2	2	2	2	2	2	2	2		2	2	2	2	2	0	2	2	2	2	2	1
3.3	defibrillator pads	0	0	0	0	0	0	0	0	0		2	0	0	0	0	2	2	2	2	1	0	0
3.31	peak respiratory flow meter (Spirometer (handheld)	0	0	0	0	0	0	0	0	0		0	0	0	0	0	0	1	2	0	0	0	0
3.32	Pericardiocentesis Kit	0	0	0	0	0	0	0	0	0		0	0	0	0	0	0	1	2	0	0	0	0
3.33	scalpel handle	2	2	2	0	2	0	2	2	2		0	2	0	2	2	2	2	2	2	2	0	0
3.34	scissors	2	2	2	2	2	0	2	2	2		2	2	2	2	2	2	2	2	2	2	2	2
3.35	slit lamp	0	0	0	0	0	2	0	0	2		2	0	0	0	0	0	1	0	0	0	0	0
3.36	skin marker	0	0	0	0	2	0	0	2	2		0	0	0	2	2	0	1	2	0	0	0	0
3.37	soft restraints	0	0	0	0	2	0	0	2	2		2	0	0	2	0	0	1	2	0	0	0	0
3.38	sphygmomanometer	2	2	2	2	2	2	2	2	2		2	2	2	2	2	2	2	2	2	2	2	2
3.39	stylet/bougie	0	0	0	0	0	0	0	0	0		0	2	0	0	2	2	1	2	0	0	0	0
3.4	suction machine	0	2	2	2	2	0	2	2	2		2	2	2	2	2	2	2	2	2	2	2	2
3.41	thermometer	2	2	2	2	2	2	2	2	2		2	2	2	2	2	0	2	2	2	2	2	2
3.42	ultrasound (bedside machine)	0	0	0	0	0	0	0	0	0		0	0	0	1	2	2	1	2	2	0	0	0
3.43	ventilator machine	0	0	0	0	0	0	0	0	0		0	0	0	0	0	0	1	2	0	0	0	0
3.44	Venous cutdown	0	2	0	0	2	0	0	0	0		0	0	0	2	2	0	2	2	0	2	0	0
3.45	x-ray machine	0	0	0	0	0	0	0	0	0		0	0	0	0	0	0	2	2	0	2	0	1

## Sheet: 7.4, 7.5, 8.0, 8.1 EPEC
Key		Primary				General									Tertiary
Point	Availability	Houzane University	Addis-Alem	Adare	Sabian	adama	Gambella	Dubti	shashmene	Melka oda	Minilik	Tirunesh beijing	Yirgalemal	Mekelle University	Asela	Awassa	jimma	Felegehiwot	St.Paul	Ayder Primary Hospital	Gondar University	Hiwotfana	Dilchora
1	Yes										Missing
0	No
999	N/A (no ambulance, or no triage station, orthopedic surgery capacity, orneurosurgical equipment)
888, 99	Entry error?
7.4 Transportation equipment and medications available
4.1	gloves?	999	999	1	0	1	0	0	0	0		1	0	999	0	1	0	999	0	1	1	0	0, One dysfunctional ambulance well equipped but is donated and not in use.
4.2	IV catheters?	999	999	0	0	1	0	0	0	0		0	0	999	0	0	0	999	0	1	0	0	0
4.3	IV fluids (ANY OF THESE: normal saline, lactated ringers, dextrose solutions)?	999	999	0	0	1	0	0	0	0		0	0	999	0	0	0	999	0	1	0	0	0
4.4	stethoscope?	999	999	0	0	0	0	0	0	0		0	0	999	0	0	0	999	0	0	0	0	0
4.5	stretcher?	999	999	1	1	1	1	1	1	0		1	1	999	1	1	0	999	0	1	0	1	1
4.6	backboard?	999	999	0	0	0	0	0	0	0		0	0	999	0	0	0	999	0	0	0	0	0
4.7	cervical collar(adult)	999	999	0	0	0	0	0	0	0		0	0	999	0	0	0	999	0	1	0	0	0
4.8	cervical collar (pediatric)	999	999	0	0	0	0	0	0	0		0	0	999	0	0	0	999	0	1	0	0	0
4.9	pressure dressings?	999	999	0	0	0	0	0	0	0		1	0	999	0	0	0	999	0	0	0	0	0
4.1	splints?	999	999	0	0	0	0	0	0	0		0	0	999	0	0	0	999	0	0	0	0	0
4.11	sandbags?	999	999	0	0	0	0	0	0	0		0	0	999	0	0	0	999	0	0	0	0	0
4.12	oxygen?	999	999	0	0	1	0	0	0	0		1	1	999	0	0	0	999	0	0	0	0	0
4.13	oxygen masks (adult)	999	999	1	0	1	0	0	0	0		1	0	999	0	1	0	999	0	1	0	0	0
4.14	oxygen masks (pediatric)	999	999	0	0	0	0	0	0	0		1	0	999	0	0	0	999	0	1	0	0	0
4.15	oxygen tubing	999	999	0	0	1	0	0	0	0		1	1	999	0	0	0	999	0	1	0	0	0
4.16	obstetrical delivery kit	999	999	0	0	1	0	0	0	0		0	0	999	0	0	0	999	0	0	0	0	0
4.17	salbutamol inhaler?	999	999	0	0	0	0	0	0	0		0	0	999	0	0	0	999	0	0	0	0	0
4.18	blood pressure cuff?	999	999	0	0	0	0	0	0	0		0	0	999	0	0	0	999	0	1	0	0	0
4.19	IV diazepam?	999	999	0	0	0	0	0	0	0		0	0	999	0	0	0	999	0	0	0	0	0
4.2	PO aspirin (ANY dose)?	999	999	0	0	0	0	0	0	0		0	0	999	0	0	0	999	0	0	0	0	0
4.21	oral or IV dextrose?	999	999	0	0	0	0	0	0	0		1	0	999	0	0	0	999	0	1	0	0	0
4.22	glucometer?	999	999	0	0	0	0	0	0	0		0	0	999	0	0	0	999	0	0	0	0	0
4.23	glucose test strips?	999	999	0	0	0	0	0	0	0		0	0	999	0	0	0	999	0	0	0	0	0
4.24	pain medications (ANY OF THESE, PO or IV: diclofenac, paracetamol, tramadol, pethidine, morphine)?	999	999	0	0	0	0	0	0	0		0	0	999	0	0	0	999	0	1	0	0	0
4.25	laryngoscope and blades?	999	999	0	0	0	0	0	0	0		0	0	999	0	0	0	999	0	0	0	0	0
4.26	endotracheal tubes (adult)?	999	999	0	0	0	0	0	0	0		0	0	999		0	0	999	0	1	0	0	0
4.27	Endotracheal tubes (pediatric)?	999	999	0	0	0	0	0	0	0		0	0	999	0	0	0	999	0	0	0	0	0
4.28	bag-valve mask (adult)?	999	999	0	0	0	0	0	0	0		1	0	999	0	0	0	999	0	1	0	0	0
4.29	bag-valve mask (pediatric)?	999	999	0	0	0	0	0	0	0		1	0	999	0	0	0	999	0	0	0	0	0
4.3	pulseoximeter?	999	999	0	0	0	0	0	0	0		0	0	999	0	0	0	999	0	1	0	0	0
4.31	EKG/ECG machine?	999	999	0	0	0	0	0	0	0		0	0	999	0	0	0	999	0	1	0	0	0
4.32	Automated External Defibrillator (AED) or defibrillator	999	999	0	0	0	0	0	0	0		0	0	999	0	0	0	999	0	1	0	0	0
7.5	Triage
5.1	triage has…
5.1a	blood pressure cuff	1	1	1	1	1	0	1	999	999		1	1	1	1	1	1	1	1	1	1	1	1
5.1b	stethoscope	1	1	1	1	1	0	1	999	999		1	1	1	1	1	1	1	1	1	1	1	1
5.1c	thermometer	0	0	1	1	1	0	1	999	999		1	1	1	1	1	0	1	1	1	1	1	0
5.1d	Pulse oximetry	0	1	0	0	1	0	1	999	999		1	1	1	1	1	0	1	1	1	1	0	0
5.1e	Glucometer	0	1	1	0	1	0	0	999	999		0	0	1	1	1	0	1	1	1	0	0	1
5.1f	Wall Clock	0	0	1	0	0	0	0	999	999		1	0	1	1	0	0	1	1	1	0	0	0
8	Trauma Surgical Equipment for specialty services
1	orthopedic equipment					1
1.1	Small fragment set	999	999	999	999	1	0	999	0	0		0	0	1	0	1	1	1	1	1	1	888	0
1.2	Large fragment set	999	999	999	999	0	0	0	0	0		0	0	1	0	1	1	1	1	1	1	888	0
1.3	Large fragment implant	999	999	999	999	0	0	0	0	0		0	0	1	0	1	1	0	0	1	0	888	0
1.4	pelvic plating instrument and implant set	999	999	999	999	0	0	0	0	0		0	0	1	0	0	0	0	0	0	1	888	1
1.5	Mini fragment set	999	999	999	999	0	0	0	0	0		0	1	1	0	0	1	1	0	1	0	888	0
1.6	Reconstruction Plates set	999	999	999	999	0	0	0	0	0		0	0	1	0	0	1	999	1	1	0	888	0
1.7	DHS/DCS set	999	999	999	999	0	0	0	0	0		0	0	0	0	0	1	1	0	1	0	888	0
1.8	Major Orthopedic Set	999	999	999	999	1	1	1	1	0		0	1	1	1	1	1	1	1	1	1	888	1
1.9	3.5,4.0,&4.5Cannulatedscrewsset	999	999	999	999	0	1	0	0	0		0	0	1	0	1	1	1	1	1	1	888	0
1.1	SAW BLADES	999	999	999	999	1	0	1	1	1		0	1	1	1	1	0	1	0	1	1	888	1
1.11	IM Nails	999	999	999	999	1	0	0	1	0		0	0	1	0	0	0	0	1	1	1	888	1
1.12	Instrument sets for Intramedullary Nails	999	999	999	999	1	0	0	0	0		0	0	1	0	0	0	0	1	1	1	888	0
1.13	Angle blade 95ºand130º	999	999	999	999	1	0	0	0	0		0	0	1	0	1	1	0	1	1	0	888	1
1.14	Screws, Pines, and Wires	999	999	999	999	1	0	0	1	0		0	0	1	1	0	1	1	1	1	1	888	1
1.15	Cortical screw:3.5mm HexthreadgroundClassic10-40mm	999	999	999	999	0	0	0	0	0		0	0	0	1	1	1	1	1	1	1	888	0
1.16	Cortical Screws:4.5mmhexthreadgroundcl.	999	999	999	999	0	0	0	0	0		0	0	0	1	1	1	1	0	1	1	888	0
1.17	Cancellousscrews:6.5mmhalfThreaded	999	999	999	999	0	0	0	0	0		0	0	1	1	1	1	0	0	1	1	888	0
1.18	Anatomically contoured periarticular plate instrument	999	999	999	999	0	0	0	0	0		0	0	1	1	0	1	0	0	1	0	888	0
1.19	Self Compression Holes Plates : CL. Narrow3-12	999	999	999	999	1	0	0	0	0		0	0	1	0	1	1	0	0	1	0	888	0
1.2	Low Contact Self Compression Hole Plates (LCDCP.) (4.5) Narrow 4-14	999	999	999	999	0	0	0	0	0		0	0	1	0	0	1	0	0	1	0	888	0
1.21	Low Contact Self Compression 6-18	999	999	999	999	0	0	0	0	0		0	0	1	0	0	0	0	0	1	0	888	0
1.22	Hole Plates (LCDCP.) (4.5) Broad	999	999	999	999	1	1	0	0	0		0	0	1	1	0	1	1	0	1	1	888	0
1.23	Semi Tubular Plates	999	999	999	999	1	1	0	0	0		0	0	1	0	0	0	0	0	1	0	888	0
1.24	Dermatome skin grafting system	999	999	999	999	1	1	1	1	1		0	0	1	0	1	0	1	0	1	1	888	1
1.25	Drill bits 2.7,3.2,4.5,6.5	999	999	999	999	1	1	1	0	0		1	0	1	1	1	1	1	1	1	1	888	1
1.26	Self Compression Holes Plates 3.5 mm.	999	999	999	999	0	1	0	0	0		0	0	1	0	1	1	0	0	1	0	888	0
1.27	T Buttress Plates (3.5 ) for distal radius 4,5,6,7	999	999	999	999	1	0	0	0	0		0	0	0	1	0	1	1	1	1	0	888	0
1.28	L Buttress Plates Right 4,5,6,7	999	999	999	999	0	0	0	0	0		0	0	0	0	0	1	1	1	1	0	888	0
1.29	Lateral Tibial Head Buttress Plate left	999	999	999	999	1	0	0	0	0		0	0	1	0	0	1	0	1	1	0	888	0
1.3	Condyler buttress plates with Self compression holes. 6,7,8 9, 10,11,12	999	999	999	999	0	0	0	0	0		0	0	1	0	0	1	0	0	1	0	888	0
1.31	Condylar Blade Plate with Self Compression holes 95 deg 6,7,8 9,10,11,12	999	999	999	999	0	0	0	0	0		0	0	1	0	0	1	0	0	1	0	888	0
1.32	Screw removal set	999	999	999	999	1	1	0	1	0		0	0	1	1	1	1	0	1	1	1	888	1
1.33	K-wires 4 inch*1.5mm,4*1.8,4*2,6 inch treded,6*1.5,6*1.8,6*2,6*2.5,	999	999	999	999	1	0	0	0	0		0	0	1	1	1	1	1	1	1	1	888	0
1.34	RUSH NAILFOR Forearm DIAMETER : 2.5 MM length 20-30	999	999	999	999	0	0	0	0	0		0	0	1	0	0	0	1	1	1	1	888	0
1.35	RUSH NAIL FOR Forearm DIAMETER : 3.5 MM	999	999	999	999	0	0	0	0	0		0	0	1	0	0	0	1	1	1	1	888	0
1.36	SCHANZ PIN (different size)	999	999	999	999	1	0	0	0	0		0	0	1	1	0	0	1	0	1	1	888	0
1.37	Automatic Pneumatic Tourniquet	999	999	999	999	0	0	1		0		0	0	0	0	0	0	0	0	1	1	888	0
1.38	Amputation Set	999	999	999	999	1	1	1	1	1		1	1	1	1	1	1	1	1	1	1	888	1
1.39	External Fixator Set (large) 2m*4inch,2*5,2*6,2.5*4,2.5*6,3*4,3*6,4.5*6,5*6	999	999	999	999	1	1	0	0	0		0	1	1	1	1	1	1	1	1	1	888	1
1.4	External Fixator Set (small) 2m*4inch,2*5,2*6,2.5*4,2.5*6,3*4,3*6,4.5*6,5*6	999	999	999	999	1	1	0	0	0		0	1	1	1	1	1	1	1	1	1	888	1
1.41	Radiation exposure protection	999	999	999	999	0	0	0	0	0		0	0	0	0	0	0	0	1	1	1	888	0
1.42	Hand held Doppler ultrasound for arterial pressure examination	999	999	999	999	0	0	0	0	0		0	0	0	0	0	0	0	0	1	0	888	0
1.43	Power drill set	999	999	999	999	1	0	1	0	0		0	0	1	1	0	1	1	0	0	1	888	0
8.2	Neurosurgical equipment			99						0		0	99				99
4.21	Craniotomy set	999	999	999	999	1	0	0	0	0		1	1	1	0	1	999	1	1	1	0	888	0
4.22	Burrhole Set	999	999	999	999	1	0	0	1	0		1	1	1	0	1	1	1	1	1	1	888	0
4.23	Bipolar Cautery	999	999	999	999	1	1	0	0	0		1	1	1	1	1	1	0	1	1	1	888	1
4.24	Spine Fixation Set	999	999	999	999	0	0	0	0	0		0	0	0	0	1	999	0	0	0	0	888	0
4.25	OR Floro	999	999	999	999	0	0	0	0			0	0	1	0	0	999	0	0	1	1	888	0
														Mekelle hospital is half a century old.The staff is very welcoming and cooperative.The negative thing we observed is that the resuscitation area is out in the open coridor and there is poor triaging technique. The most common disease burden in the emergency department is trauma and infectious diseases. Another important issue that was raised is the lack of security in the emergency department and…

## Sheet: Sheet1
Item	Adama General Hospital	Gambela General Hospital	Dubti Hospital	Shashmene Hospital	Melka Oda Hospital	Minilik Hospital	Tirunesh Hospital	Yiragalem Hospital	Mekelle Hospital
Medications	0.5	0.42	0.5	0.47	0.47	No data	0.48	0.53	0.39
Procedures	0.48	0.17	0.21	0.24	0.28	No data	0.45	0.41	0.31
Hospital	Medications	Procedures
Adama General Hospital	0.5	0.48
Gambela General Hospital	0.42	0.17
Dubti Hospital	0.5	0.21
Shashmene Hospital	0.47	0.24
Melka Oda Hospital	0.47	0.28
Minilik Hospital	No data	No data
Tirunesh Hospital	0.48	0.45
Yiragalem Hospital	0.53	0.41
Mekelle Hospital	0.39	0.31

## Sheet: Figures
Area open 24/7	1
Adults, pdiatric, and obsttric patients in one location	0.45
Ambulanace parking at entrance	1
Accessible via wheelchair and stretcher	0.95
ETAT	0.23
BLS	0.41
ACLS	0.27
NIEM	0.45
FAST	0.27
Airway for All Physicians	0.05
Airway for Some Physicians	0.27
Procedural Sedation	0.18
Blood pressure cuff	0.82
Stethescope	0.82
Thermometer	0.64
Pulse Oximetry	0.66
Glucometer	0.45
Clinical Audits (such as morbidity and mortality or case review)
Clinical guidelines for emergency patients
Clinical guidelines present in the Emergency Care Area
Have a plan for diaster management	0.24
Disaster preparedness and response guideline available	0.17
Alarm system for mass causalty incident	0.14
